# Supplementary material for: Genome size influences plant growth and biodiversity responses to nutrient fertilization in diverse grassland communities
Source: PLoS Biol. 2024 Dec 11;22(12):e3002927. doi: 10.1371/journal.pbio.3002927 (PMC11633961; doi:10.1371/journal.pbio.3002927)
Supplement: S2 Data — Data on where GS measurements for each species on each site were obtained from (database vs. directly measured) and the 1C-value (in pg) and CV data from samples for which GS was directly measured by flow cytometry. (XLSX) [file pbio.3002927.s012.xlsx]

## Sheet: Metadata
GS data metadata
Tab 1: List of all genome measurements used in the dataset and their sources
species_GS_code	Unique identifying code for each genome size value
family	Taxonomic family of the species
lifeform	Assigned functional group of each species
photosynthetic_pathway	Photosynthetic pathway of the species
GS_2C	Genome size, expressed as 2C-value
GS_1C	Genome size, expressed as 1C value
source	Source of the measurement (Kew C-values database or own measurements)
Multiple	Whether multiple values were observed if found in the database (Y/N)
Multiple_reason	The reason for multiple values for a species being present in the database
Tab 2: List of genome size measurements used for each species at each site
site_code	Unique code for each of the 27 sites
taxon	Species name
family	Taxonomic family of the species
lifeform	Assigned functional group of each species
Photosynthetic_Pathway	Photosynthetic pathway of the species
species_GS_code	Unique identifying code for each genome size value
GS_2C	Genome size, expressed as 2C-value
GS_1C	Genome size, expressed as 1C value
Source	Source of the measurement (Kew C-values database or own measurements)
Func_Group	Assigned functional group of each species, separating C3 and C4 grasses
Tab 3: Further information about the GS measurements carried out by authors using flow cytometry
species_GS_code	Unique identifying code for each genome size value
site_collected	Site from which the samples were collected (using site_code as above)
Buffer	Buffer(s) used to extract nuclei for genome size measurement
Standard	Standard(s) used to measure genome size
Standard_2C	Genome size of the standard, expressed as 2C-value
GS_2C	Genome size, expressed as 2C-value
GS_1C	Genome size, expressed as 1C value
CV_sample	Coefficient of variation for the genome size measurement of the sample
CV_standard	Coefficient of variation for the genome size measurement of the standard
Measured	Person/lab responsible for the genome size measurement

## Sheet: NutNet GS Sources
species_GS_code	family	lifeform	photosynthetic_pathway	GS_2C	GS_1C	source
abutilon_theophrasti	Malvaceae	Annual Forb	C3	2.8	1.4	Database
acer_negundo	Sapindaceae	Woody	C3	1.07	0.535	Database
acer_pseudoplatanus	Sapindaceae	Woody	C3	2.7	1.35	Database
acer_rubrum	Sapindaceae	Woody	C3	3.4	1.7	Database
achillea_millefolium	Asteraceae	Perennial Forb	C3	9.75	4.875	Database
ageratina_altissima	Asteraceae	Perennial Forb	C3	2.2	1.1	Database
agrimonia_eupatoria	Rosaceae	Perennial Forb	C3	2.97	1.485	Database
agrostis_capillaris	Poaceae	Grass	C3	7	3.5	Database
agrostis_stolonifera	Poaceae	Grass	C3	7	3.5	Database
aira_caryophyllea	Poaceae	Grass	C3	12	6	Database
aira_praecox	Poaceae	Grass	C3	5.8	2.9	Database
allium_canadense	Amaryllidaceae	Geophyte	C3	88.2	44.1	Database
allium_stellatum	Amaryllidaceae	Geophyte	C3	44	22	Database
allium_vineale	Amaryllidaceae	Geophyte	C3	39.0664	19.5332	Database
alopecurus_pratensis	Poaceae	Grass	C3	13.6	6.8	Database
amaranthus_retroflexus	Amaranthaceae	Annual Forb	C4	1.8	0.9	Database
ambrosia_artemisiifolia	Asteraceae	Annual Forb	C3	2.35	1.175	Database
ambrosia_trifida	Asteraceae	Annual Forb	C3	3.82	1.91	Database
amorpha_canescens	Fabaceae	Legume	C3	1.7	0.85	Database
andropogon_gerardii	Poaceae	Grass	C4	7.2	3.6	Database
anemone_canadensis	Ranunculaceae	Geophyte	C3	10.32	5.16	Database
anemone_cylindrica	Ranunculaceae	Geophyte	C3	18.6	9.3	Database
anemone_nemorosa	Ranunculaceae	Geophyte	C3	35.98	17.99	Database
angelica_sylvestris	Apiaceae	Perennial Forb	C3	4.54	2.27	Database
anthoxanthum_odoratum	Poaceae	Grass	C3	11.8	5.9	Database
anthriscus_sylvestris	Apiaceae	Perennial Forb	C3	4.6	2.3	Database
apera_spica-venti	Poaceae	Grass	C3	10.8	5.4	Database
aphanes_arvensis	Rosaceae	Annual Forb	C3	1.2	0.6	Database
apocynum_cannabinum	Apocynaceae	Perennial Forb	C3	0.6	0.3	Database
arabidopsis_thaliana	Brassicaceae	Annual Forb	C3	0.32	0.16	Database
arenaria_serpyllifolia	Caryophyllaceae	Annual Forb	C3	1.6	0.8	Database
arrhenatherum_elatius	Poaceae	Grass	C3	16	8	Database
artemisia_ludoviciana	Asteraceae	Perennial Forb	C3	13.82	6.91	Database
artemisia_vulgaris	Asteraceae	Perennial Forb	C3	6.49	3.245	Database
asclepias_syriaca	Apocynaceae	Perennial Forb	C3	0.84	0.42	Database
asclepias_tuberosa	Apocynaceae	Perennial Forb	C3	1.14	0.57	Database
asclepias_verticillata	Apocynaceae	Perennial Forb	C3	0.67	0.335	Database
astragalus_canadensis	Fabaceae	Legume	C3	1.9	0.95	Database
avena_fatua	Poaceae	Grass	C3	25.81	12.905	Database
baptisia_bracteata	Fabaceae	Legume	C3	2.4	1.2	Database
bellis_perennis	Asteraceae	Perennial Forb	C3	3.153	1.5765	Database
betula_pendula	Betulaceae	Woody	C3	0.98	0.49	Database
betula_pubescens	Betulaceae	Woody	C3	1.7996	0.8998	Database
bouteloua_curtipendula	Poaceae	Grass	C4	1.08	0.54	Database
bouteloua_gracilis	Poaceae	Grass	C4	39.4	19.7	Database
brassica_nigra	Brassicaceae	Annual Forb	C3	1.6	0.8	Database
brassica_rapa	Brassicaceae	Annual Forb	C3	1.6	0.8	Database
brickellia_eupatorioides	Asteraceae	Perennial Forb	C3	2.5	1.25	Database
briza_media	Poaceae	Grass	C3	10.4	5.2	Database
bromus_arvensis	Poaceae	Grass	C3	12.6	6.3	Database
bromus_erectus	Poaceae	Grass	C3	6.19	3.095	Database
bromus_hordeaceus	Poaceae	Grass	C3	18.4	9.2	Database
bromus_inermis	Poaceae	Grass	C3	11.74	5.87	Database
bromus_japonicus	Poaceae	Grass	C3	11	5.5	Database
bromus_racemosus	Poaceae	Grass	C3	27	13.5	Database
bromus_sterilis	Poaceae	Grass	C3	5.96	2.98	Database
bromus_tectorum	Poaceae	Grass	C3	6.6	3.3	Database
buchloe_dactyloides	Poaceae	Grass	C4	1.59	0.795	Database
calamagrostis_epigejos	Poaceae	Grass	C3	4.4	2.2	Database
calluna_vulgaris	Ericaceae	Woody	C3	1.26	0.63	Database
calystegia_sepium	Convolvulaceae	Perennial Forb	C3	1.6	0.8	Database
campanula_rotundifolia	Campanulaceae	Perennial Forb	C3	2.192	1.096	Database
campsis_radicans	Bignoniaceae	Woody	C3	0.99	0.495	Database
cannabis_sativa	Cannabaceae	Annual Forb	C3	1.67	0.835	Database
capsella_bursa-pastoris	Brassicaceae	Annual Forb	C3	0.8	0.4	Database
cardamine_hirsuta	Brassicaceae	Annual Forb	C3	0.458	0.229	Database
carduus_crispus	Asteraceae	Perennial Forb	C3	1.65	0.825	Database
carex_bicknellii	Cyperaceae	Perennial Forb	C3	0.7188	0.3594	Database
carex_brevior	Cyperaceae	Perennial Forb	C4	0.697	0.349	Database
carex_caryophyllea	Cyperaceae	Perennial Forb	C3	1.02	0.51	Database
carex_disticha	Cyperaceae	Perennial Forb	C3	0.86	0.43	Database
carex_flacca	Cyperaceae	Perennial Forb	C3	2.12	1.06	Database
carex_gracillima	Cyperaceae	Perennial Forb	C3	1.05	0.525	Database
carex_hirta	Cyperaceae	Perennial Forb	C3	0.66	0.33	Database
carex_muricata	Cyperaceae	Perennial Forb	C3	0.78	0.39	Database
carex_panicea	Cyperaceae	Perennial Forb	C3	1.38	0.69	Database
carex_plantaginea	Cyperaceae	Perennial Forb	C3	0.8	0.4	Database
carex_pulicaris	Cyperaceae	Perennial Forb	C3	0.64	0.32	Database
carex_scoparia	Cyperaceae	Perennial Forb	C3	0.706	0.353	Database
ceanothus_herbaceus	Rhamnaceae	Woody	C3	1.18	0.59	Database
celastrus_orbiculatus	Celastraceae	Woody	C3	0.77	0.385	Database
centaurea_melitensis	Asteraceae	Perennial Forb	C3	1.87	0.935	Database
cerastium_fontanum	Caryophyllaceae	Perennial Forb	C3	5.8	2.9	Database
chenopodium_album	Amaranthaceae	Annual Forb	C3	1.53	0.765	Database
chenopodium_berlandieri	Amaranthaceae	Annual Forb	C3	2.97	1.485	Database
cichorium_intybus	Asteraceae	Perennial Forb	C3	2.65	1.325	Database
cirsium_arvense	Asteraceae	Perennial Forb	C3	2.84	1.42	Database
cirsium_palustre	Asteraceae	Perennial Forb	C3	2.58	1.29	Database
cirsium_vulgare	Asteraceae	Perennial Forb	C3	5.54	2.77	Database
clematis_vitalba	Ranunculaceae	Perennial Forb	C3	16.81	8.405	Database
clinopodium_vulgare	Lamiaceae	Perennial Forb	C3	0.89	0.445	Database
comandra_umbellata	Santalaceae	Perennial Forb	C3	2.29	1.145	Database
commelina_communis	Commelinaceae	Annual Forb	C3	1.2	0.6	Database
consolida_regalis	Ranunculaceae	Annual Forb	C3	8.6	4.3	Database
convolvulus_arvensis	Convolvulaceae	Perennial Forb	C3	1.33	0.665	Database
conyza_canadensis	Asteraceae	Annual Forb	C3	0.9	0.45	Database
coreopsis_palmata	Asteraceae	Perennial Forb	C3	5.43	2.715	Database
coreopsis_tripteris	Asteraceae	Perennial Forb	C3	5.09	2.545	Database
cornus_sericea	Cornaceae	Woody	C3	2.4	1.2	Database
corylus_avellana	Betulaceae	Woody	C3	0.85	0.425	Database
crataegus_monogyna	Rosaceae	Woody	C3	1.52	0.76	Database
crepis_capillaris	Asteraceae	Annual Forb	C3	4.2	2.1	Database
crepis_tectorum	Asteraceae	Annual Forb	C3	6.8	3.4	Database
cynodon_dactylon	Poaceae	Grass	C4	1.6	0.8	Database
cynosurus_cristatus	Poaceae	Grass	C3	6.095	3.0475	Database
cyperus_esculentus	Cyperaceae	Perennial Forb	C4	1.2	0.6	Database
dactylis_glomerata	Poaceae	Grass	C3	6.6	3.3	Database
dactylorhiza_fuchsii	Orchidaceae	Geophyte	C3	5.78	2.89	Database
dactylorhiza_maculata	Orchidaceae	Geophyte	C3	6.8	3.4	Database
dalea_candida	Fabaceae	Legume	C3	0.99	0.495	Database
dalea_purpurea	Fabaceae	Legume	C3	1.5	0.75	Database
danthonia_decumbens	Poaceae	Grass	C3	4.59	2.295	Database
danthonia_spicata	Poaceae	Grass	C3	3.8	1.9	Database
daucus_carota	Apiaceae	Perennial Forb	C3	0.94	0.47	Database
deschampsia_cespitosa	Poaceae	Grass	C3	10.43	5.215	Database
deschampsia_flexuosa	Poaceae	Grass	C3	11	5.5	Database
desmodium_canadense	Fabaceae	Legume	C3	0.91	0.455	Database
dianthus_armeria	Caryophyllaceae	Annual Forb	C3	1.1	0.55	Database
dichanthelium_acuminatum	Poaceae	Grass	C3	1.9	0.95	Database
dichanthelium_oligosanthes	Poaceae	Grass	C3	2.1162	1.0581	Database
duchesnea_indica	Rosaceae	Perennial Forb	C3	3	1.5	Database
echinacea_serotina	Asteraceae	Annual Forb	C3	18.77	9.385	Database
elaeagnus_umbellata	Elaeagnaceae	Woody	C3	1.61	0.805	Database
elymus_canadensis	Poaceae	Grass	C3	21.6	10.8	Database
elymus_repens	Poaceae	Grass	C3	26	13	Database
elymus_smithii	Poaceae	Grass	C3	0.8	0.4	Database
epilobium_ciliatum	Onagraceae	Perennial Forb	C3	1	0.5	Database
epilobium_tetragonum	Onagraceae	Perennial Forb	C3	1.2	0.6	Database
eragrostis_spectabilis	Poaceae	Grass	C4	2.3	1.15	Database
erechtites_hieracifolia	Asteraceae	Annual Forb	C3	11.6	5.8	Database
erechtites_hieraciifolia	Asteraceae	Annual Forb	C3	11.6	5.8	Database
erigeron_annuus	Asteraceae	Annual Forb	C3	4.34	2.17	Database
erodium_cicutarium	Geraniaceae	Annual Forb	C3	2.39	1.195	Database
eupatorium_altissimum	Asteraceae	Perennial Forb	C3	5.04	2.52	Database
euphorbia_corollata	Euphorbiaceae	Woody	C3	1.79	0.895	Database
euthamia_graminifolia	Asteraceae	Perennial Forb	C3	1.69	0.845	Database
fallopia_convolvulus	Polygonaceae	Annual Forb	C3	1.4	0.7	Database
festuca_ovina	Poaceae	Grass	C3	4.825	2.4125	Database
festuca_pratensis	Poaceae	Grass	C3	6.49	3.245	Database
festuca_rubra	Poaceae	Grass	C3	13.68	6.84	Database
fragaria_virginiana	Rosaceae	Perennial Forb	C3	0.8	0.4	Database
fraxinus_americana	Oleaceae	Woody	C3	5.8	2.9	Database
fraxinus_pennsylvanica	Oleaceae	Woody	C3	1.9	0.95	Database
galium_aparine	Rubiaceae	Annual Forb	C3	2.9	1.45	Database
galium_boreale	Rubiaceae	Perennial Forb	C3	3.2	1.6	Database
galium_concinnum	Rubiaceae	Perennial Forb	C3	3.9	1.95	Database
galium_mollugo	Rubiaceae	Perennial Forb	C3	3.7654	1.8827	Database
galium_palustre	Rubiaceae	Perennial Forb	C3	2.6	1.3	Database
galium_saxatile	Rubiaceae	Perennial Forb	C3	3	1.5	Database
galium_verum	Rubiaceae	Perennial Forb	C3	3.774	1.887	Database
gaura_biennis	Onagraceae	Perennial Forb	C3	1.09	0.545	Database
gentiana_andrewsii	Gentianaceae	Perennial Forb	C3	11.08	5.54	Database
geranium_pyrenaicum	Geraniaceae	Perennial Forb	C3	2.88	1.44	Database
geum_canadense	Rosaceae	Perennial Forb	C3	3.7	1.85	Database
geum_urbanum	Rosaceae	Perennial Forb	C3	3.01	1.505	Database
glechoma_hederacea	Lamiaceae	Perennial Forb	C3	1.8	0.9	Database
gymnadenia_conopsea	Orchidaceae	Geophyte	C3	11.01	5.505	Database
helianthus_grosseserratus	Asteraceae	Perennial Forb	C3	7.8	3.9	Database
helianthus_tuberosus	Asteraceae	Perennial Forb	C3	22.65	11.325	Database
helictotrichon_pubescens	Poaceae	Grass	C3	12.6	6.3	Database
heracleum_sphondylium	Apiaceae	Perennial Forb	C3	4.37	2.185	Database
hieracium_longipilum	Asteraceae	Perennial Forb	C3	9.3	4.65	Database
holcus_lanatus	Poaceae	Grass	C3	3.4	1.7	Database
holcus_mollis	Poaceae	Grass	C3	5.55	2.775	Database
hordeum_pusillum	Poaceae	Grass	C3	11	5.5	Database
hyacinthoides_non-scripta	Hyacinthaceae	Geophyte	C3	42.4	21.2	Database
hypericum_perforatum	Hypericaceae	Perennial Forb	C3	0.78	0.39	Database
impatiens_glandulifera	Balsaminaceae	Annual Forb	C3	2.4	1.2	Database
jacobaea_vulgaris	Asteraceae	Perennial Forb	C3	3.2	1.6	Database
juncus_effusus	Juncaceae	Perennial Forb	C3	0.6	0.3	Database
juncus_tenuis	Juncaceae	Perennial Forb	C3	0.92	0.46	Database
koeleria_macrantha	Poaceae	Grass	C3	4.85	2.425	Database
lactuca_virosa	Asteraceae	Perennial Forb	C3	7.51	3.755	Database
lamium_album	Lamiaceae	Perennial Forb	C3	2.2	1.1	Database
lamium_purpureum	Lamiaceae	Annual Forb	C3	2.2	1.1	Database
lathyrus_linifolius	Fabaceae	Legume	C3	11.78	5.89	Database
lathyrus_pratensis	Fabaceae	Legume	C3	9.072	4.536	Database
lathyrus_sphaericus	Fabaceae	Legume	C3	13.8	6.9	Database
leontodon_hispidus	Asteraceae	Perennial Forb	C3	5	2.5	Database
lepidium_densiflorum	Brassicaceae	Annual Forb	C3	0.66	0.33	Database
lespedeza_capitata	Fabaceae	Legume	C3	2.03	1.015	Database
leucanthemum_vulgare	Asteraceae	Perennial Forb	C3	10.54	5.27	Database
liatris_pycnostachya	Asteraceae	Perennial Forb	C3	3.8	1.9	Database
linaria_vulgaris	Plantaginaceae	Perennial Forb	C3	1.74	0.87	Database
liriodendron_tulipifera	Magnoliaceae	Woody	C3	3.6776	1.8388	Database
lithospermum_canescens	Boraginaceae	Perennial Forb	C3	1.09	0.545	Database
lobelia_inflata	Campanulaceae	Annual Forb	C3	1.94	0.97	Database
lolium_multiflorum	Poaceae	Grass	C3	5.25	2.625	Database
lolium_perenne	Poaceae	Grass	C3	5.36	2.68	Database
lonicera_japonica	Caprifoliaceae	Woody	C3	1.43	0.715	Database
lonicera_maackii	Caprifoliaceae	Woody	C3	1.57	0.785	Database
luzula_campestris	Juncaceae	Perennial Forb	C3	0.97	0.485	Database
luzula_multiflora	Juncaceae	Perennial Forb	C3	1.88	0.94	Database
medicago_lupulina	Fabaceae	Legume	C3	1.8	0.9	Database
medicago_sativa	Fabaceae	Legume	C3	1.72	0.86	Database
melilotus_albus	Fabaceae	Legume	C3	2.47	1.235	Database
melilotus_officinalis	Fabaceae	Legume	C3	2.35	1.175	Database
mentha_arvensis	Lamiaceae	Perennial Forb	C3	0.9	0.45	Database
molinia_caerulea	Poaceae	Grass	C3	5	2.5	Database
mollugo_verticillata	Molluginaceae	Annual Forb	C4	1.7	0.85	Database
monarda_fistulosa	Lamiaceae	Perennial Forb	C3	1.94	0.97	Database
morus_alba	Moraceae	Woody	C3	1.8	0.9	Database
muhlenbergia_cuspidata	Poaceae	Grass	C3	1.8	0.9	Database
muhlenbergia_paniculata	Poaceae	Grass	C3	1.8	0.9	Database
muhlenbergia_racemosa	Poaceae	Grass	C4	1.78	0.89	Database
muhlenbergia_schreberi	Poaceae	Grass	C4	1.8	0.9	Database
odontites_vernus	Orobanchaceae	Annual Forb	C3	1.16	0.58	Database
oenothera_biennis	Onagraceae	Perennial Forb	C3	2.3	1.15	Database
oenothera_laciniata	Onagraceae	Perennial Forb	C3	1.34	0.67	Database
oenothera_rhombipetala	Onagraceae	Perennial Forb	C3	2.13	1.065	Database
oxalis_dillenii	Oxalidaceae	Perennial Forb	C3	1	0.5	Database
oxalis_stricta	Oxalidaceae	Perennial Forb	C3	1.11	0.555	Database
oxybaphus_nyctagineus	Nyctaginaceae	Perennial Forb	C3	1.9	0.95	Database
papaver_rhoeas	Papaveraceae	Annual Forb	C3	4.81	2.405	Database
parnassia_palustris	Celastraceae	Perennial Forb	C3	2.35	1.175	Database
parthenocissus_inserta	Vitaceae	Perennial Forb	C3	0.69	0.345	Database
pastinaca_sativa	Apiaceae	Perennial Forb	C3	3.5	1.75	Database
pedicularis_canadensis	Orobranchaceae	Perennial Forb	C3	5	2.5	Database
pedicularis_sylvatica	Orobranchaceae	Perennial Forb	C3	5.61	2.805	Database
pennisetum_glaucum	Poaceae	Grass	C4	5.4	2.7	Database
penstemon_digitalis	Plantaginaceae	Perennial Forb	C3	6.4	3.2	Database
persicaria_maculosa	Polygonaceae	Annual Forb	C3	3.9	1.95	Database
peucedanum_oreoselinum	Apiaceae	Perennial Forb	C3	6.48	3.24	Database
phalaris_arundinacea	Poaceae	Grass	C3	8.2	4.1	Database
phleum_pratense	Poaceae	Grass	C3	8.2	4.1	Database
physalis_heterophylla	Solanaceae	Perennial Forb	C3	8.1	4.05	Database
physaria_gracilis	Brassicaceae	Annual Forb	C3	0.52	0.26	Database
picris_hieracioides	Asteraceae	Perennial Forb	C3	2.26	1.13	Database
pilosella_aurantiaca	Asteraceae	Perennial Forb	C3	7.669	3.8345	Database
pimpinella_saxifraga	Apiaceae	Perennial Forb	C3	7.646	3.823	Database
plantago_major	Plantaginaceae	Perennial Forb	C3	1.424	0.712	Database
poa_compressa	Poaceae	Grass	C3	5.8	2.9	Database
poa_pratensis	Poaceae	Grass	C3	8.48	4.24	Database
poa_trivialis	Poaceae	Grass	C3	5.6	2.8	Database
polygala_polygama	Polygalaceae	Perennial Forb	C3	1.31	0.655	Database
polygonum_aviculare	Polygonaceae	Annual Forb	C3	1.61	0.805	Database
populus_deltoides	Salicaceae	Woody	C3	0.97	0.485	Database
populus_tremuloides	Salicaceae	Woody	C3	1.1	0.55	Database
potentilla_argentea	Rosaceae	Perennial Forb	C3	0.46	0.23	Database
potentilla_arguta	Rosaceae	Perennial Forb	C3	2.61	1.305	Database
potentilla_erecta	Rosaceae	Perennial Forb	C3	0.9082	0.4541	Database
potentilla_recta	Rosaceae	Annual Forb	C3	1.14	0.57	Database
potentilla_reptans	Rosaceae	Perennial Forb	C3	2.85	1.425	Database
prunella_vulgaris	Lamiaceae	Perennial Forb	C3	1.3	0.65	Database
prunus_avium	Rosaceae	Woody	C3	0.86	0.43	Database
prunus_serotina	Rosaceae	Woody	C3	1	0.5	Database
prunus_spinosa	Rosaceae	Woody	C3	1.3	0.65	Database
prunus_virginiana	Rosaceae	Woody	C3	1.3	0.65	Database
pycnanthemum_virginianum	Lamiaceae	Perennial Forb	C3	5.3	2.65	Database
pyrus_calleryana	Rosaceae	Woody	C3	1.2	0.6	Database
pyrus_pyraster	Rosaceae	Woody	C3	1.24	0.62	Database
quercus_cerris	Fagaceae	Woody	C3	2	1	Database
quercus_robur	Fagaceae	Woody	C3	1.8	0.9	Database
ranunculus_acris	Ranunculaceae	Perennial Forb	C3	9	4.5	Database
ranunculus_bulbosus	Ranunculaceae	Perennial Forb	C3	11.2	5.6	Database
ranunculus_repens	Ranunculaceae	Perennial Forb	C3	22.4	11.2	Database
ratibida_pinnata	Asteraceae	Perennial Forb	C3	5.5	2.75	Database
rhinanthus_minor	Orobranchaceae	Annual Forb	C3	2.81	1.405	Database
rhus_glabra	Anacardiaceae	Woody	C3	1.07	0.535	Database
robinia_pseudoacacia	Fabaceae	Legume	C3	1.48	0.74	Database
rosa_multiflora	Rosaceae	Woody	C3	1.6	0.8	Database
rosa_spinosissima	Rosaceae	Woody	C3	1.8	0.9	Database
rosa_xanthina	Rosaceae	Woody	C3	0.8	0.4	Database
rubus_occidentalis	Rosaceae	Woody	C3	0.6	0.3	Database
rudbeckia_hirta	Asteraceae	Perennial Forb	C3	14.34	7.17	Database
rumex_acetosa	Polygonaceae	Perennial Forb	C3	3.4	1.7	Database
rumex_acetosella	Polygonaceae	Perennial Forb	C3	3.4	1.7	Database
rumex_crispus	Polygonaceae	Perennial Forb	C3	8.8	4.4	Database
rumex_obtusifolius	Polygonaceae	Perennial Forb	C3	3	1.5	Database
salix_cinerea	Salicaceae	Woody	C3	1.69	0.845	Database
schizachyrium_scoparium	Poaceae	Grass	C4	4.4364	2.2182	Database
secale_cereale	Poaceae	Grass	C3	17.6	8.8	Database
securigera_varia	Fabaceae	Legume	C3	3.22	1.61	Database
senecio_jacobaea	Asteraceae	Perennial Forb	C3	4.6	2.3	Database
senecio_vulgaris	Asteraceae	Perennial Forb	C3	3.2	1.6	Database
sesleria_caerulea	Poaceae	Grass	C3	9.2	4.6	Database
setaria_faberi	Poaceae	Grass	C4	3.2	1.6	Database
setaria_viridis	Poaceae	Grass	C4	1.6	0.8	Database
silene_dioica	Caryophyllaceae	Perennial Forb	C3	5.4	2.7	Database
silene_latifolia	Caryophyllaceae	Perennial Forb	C3	5.4	2.7	Database
silene_vulgaris	Caryophyllaceae	Perennial Forb	C3	2.25	1.125	Database
silphium_laciniatum	Asteraceae	Perennial Forb	C3	16.7	8.35	Database
sisymbrium_altissimum	Brassicaceae	Annual Forb	C3	0.52	0.26	Database
sisymbrium_officinale	Brassicaceae	Annual Forb	C3	0.48	0.24	Database
solanum_ptychanthum	Solanaceae	Annual Forb	C3	2.62	1.31	Database
solidago_gigantea	Asteraceae	Perennial Forb	C3	3.64	1.82	Database
solidago_nemoralis	Asteraceae	Perennial Forb	C3	3.51	1.755	Database
solidago_speciosa	Asteraceae	Perennial Forb	C3	2.44	1.22	Database
sonchus_arvensis	Asteraceae	Perennial Forb	C3	6.2	3.1	Database
sonchus_asper	Asteraceae	Annual Forb	C3	1.37	0.685	Database
sonchus_oleraceus	Asteraceae	Annual Forb	C3	3.2	1.6	Database
sorghastrum_nutans	Poaceae	Grass	C4	5.6	2.8	Database
sporobolus_heterolepis	Poaceae	Grass	C4	2.1	1.05	Database
stellaria_graminea	Caryophyllaceae	Perennial Forb	C3	1.92	0.96	Database
stellaria_media	Caryophyllaceae	Annual Forb	C3	2	1	Database
succisa_pratensis	Caprifoliaceae	Perennial Forb	C3	5.554	2.777	Database
symphoricarpos_albus	Caprifoliaceae	Woody	C3	2.91	1.455	Database
symphyotrichum_ericoides	Asteraceae	Perennial Forb	C3	2.24	1.12	Database
symphyotrichum_laeve	Asteraceae	Perennial Forb	C3	4.6	2.3	Database
symphyotrichum_lanceolatum	Asteraceae	Perennial Forb	C3	4.3	2.15	Database
symphyotrichum_lateriflorum	Asteraceae	Perennial Forb	C3	2.91	1.455	Database
symphyotrichum_novae-angliae	Asteraceae	Perennial Forb	C3	2.8	1.4	Database
symphyotrichum_oblongifolium	Asteraceae	Perennial Forb	C3	7	3.5	Database
symphyotrichum_pilosum	Asteraceae	Perennial Forb	C3	3.5	1.75	Database
symphyotrichum_sericeum	Asteraceae	Perennial Forb	C3	2.6	1.3	Database
teucrium_canadensis	Lamiaceae	Perennial Forb	C3	1.5	0.75	Database
thlaspi_arvense	Brassicaceae	Annual Forb	C3	1.04	0.52	Database
thymus_praecox	Lamiaceae	Perennial Forb	C3	2.8	1.4	Database
torilis_arvensis	Apiaceae	Perennial Forb	C3	4	2	Database
toxicodendron_radicans	Anacardiaceae	Woody	C3	1.12	0.56	Database
tragopogon_dubius	Asteraceae	Perennial Forb	C3	5.88	2.94	Database
tragopogon_pratensis	Asteraceae	Perennial Forb	C3	5.54	2.77	Database
trifolium_arvense	Fabaceae	Legume	C3	0.77	0.385	Database
trifolium_aureum	Fabaceae	Legume	C3	0.756	0.378	Database
trifolium_campestre	Fabaceae	Legume	C3	0.742	0.371	Database
trifolium_dubium	Fabaceae	Legume	C3	1.46	0.73	Database
trifolium_hybridum	Fabaceae	Legume	C3	1.244	0.622	Database
trifolium_incarnatum	Fabaceae	Legume	C3	1.334	0.667	Database
trifolium_medium	Fabaceae	Legume	C3	6.45	3.225	Database
trifolium_pratense	Fabaceae	Legume	C3	0.854	0.427	Database
trisetum_flavescens	Poaceae	Grass	C3	5.2	2.6	Database
ulmus_americana	Ulmaceae	Woody	C3	6.3	3.15	Database
ulmus_minor	Ulmaceae	Woody	C3	4.25	2.125	Database
urtica_dioica	Urticaceae	Perennial Forb	C3	3.2	1.6	Database
valerianella_locusta	Valerianaceae	Annual Forb	C3	0.44	0.22	Database
verbena_stricta	Verbenaceae	Perennial Forb	C3	1.02	0.51	Database
verbena_urticifolia	Verbenaceae	Perennial Forb	C3	1.03	0.515	Database
veronica_arvensis	Plantaginaceae	Annual Forb	C3	0.66	0.33	Database
veronica_chamaedrys	Plantaginaceae	Perennial Forb	C3	2.98	1.49	Database
veronica_filiformis	Plantaginaceae	Perennial Forb	C3	0.72	0.36	Database
veronica_persica	Plantaginaceae	Annual Forb	C3	1.4	0.7	Database
veronica_serpyllifolia	Plantaginaceae	Perennial Forb	C3	0.88	0.44	Database
vicia_hirsuta	Fabaceae	Legume	C3	8	4	Database
vicia_sativa	Fabaceae	Legume	C3	4.6	2.3	Database
vicia_sepium	Fabaceae	Legume	C3	9.4	4.7	Database
vicia_tenuifolia	Fabaceae	Legume	C3	9.4	4.7	Database
viola_pedata	Violaceae	Perennial Forb	C3	2.28	1.14	Database
viola_pedatifida	Violaceae	Perennial Forb	C3	3.22	1.61	Database
viola_riviniana	Violaceae	Perennial Forb	C3	1.13	0.565	Database
viola_sororia	Violaceae	Perennial Forb	C3	3.1	1.55	Database
vitis_vulpina	Vitaceae	Perennial Forb	C3	0.8	0.4	Database
vulpia_bromoides	Poaceae	Grass	C3	5.861	2.9305	Database
vulpia_ciliata	Poaceae	Grass	C3	8.289	4.1445	Database
vulpia_myuros	Poaceae	Grass	C3	13.78	6.89	Database
zizia_aptera	Apiaceae	Perennial Forb	C3	6.08	3.04	Database
achillea_millefolium_badlau	Asteraceae	Perennial Forb	C3	15.38	7.69	Measured
achillea_millefolium_bayr	Asteraceae	Perennial Forb	C3	16.06	8.03	Measured
achillea_millefolium_cbgb	Asteraceae	Perennial Forb	C3	21.2469	10.6235	Measured
achillea_millefolium_cdcr	Asteraceae	Perennial Forb	C3	11.694	5.84698	Measured
achillea_millefolium_kbs	Asteraceae	Perennial Forb	C3	11.351	5.67551	Measured
achillea_millefolium_koffler	Asteraceae	Perennial Forb	C3	11.487	5.74351	Measured
achillea_millefolium_msum	Asteraceae	Perennial Forb	C3	9.08655	4.54328	Measured
agrostis_gigantea	Poaceae	Grass	C3	6.08968	3.04484	Measured
agrostis_scabra	Poaceae	Grass	C3	11.6704	5.83522	Measured
ambrosia_artemisiifolia_cdcr	Asteraceae	Annual Forb	C3	2.41247	1.20623	Measured
ambrosia_psilostachya	Asteraceae	Perennial Forb	C3	5.81408	2.90704	Measured
ambrosia_trifida_temple	Asteraceae	Annual Forb	C3	3.70941	1.8547	Measured
amorpha_canescens_konz	Fabaceae	Legume	C3	1.83873	0.919364	Measured
anaphalis_margaritacea	Asteraceae	Perennial Forb	C3	4.88185	2.44092	Measured
andropogon_gerardii_cbgb	Poaceae	Grass	C4	6.4909	3.24545	Measured
andropogon_gerardii_cdcr	Poaceae	Grass	C4	6.4495	3.22475	Measured
andropogon_gerardii_konz	Poaceae	Grass	C4	9.71978	4.85989	Measured
andropogon_gerardii_msum	Poaceae	Grass	C4	5.86159	2.9308	Measured
antennaria_neglecta	Asteraceae	Perennial Forb	C3	15.9752	7.98762	Measured
anthoxanthum_odoratum_cereep	Poaceae	Grass	C3	13.38	6.69	Measured
arabis_divaricarpa	Brassicaceae	Perennial Forb	C3	0.967768	0.483884	Measured
arrhenatherum_elatius_bayr	Poaceae	Grass	C3	16.3	8.15	Measured
arrhenatherum_elatius_cereep	Poaceae	Grass	C3	17.56	8.78	Measured
arrhenatherum_elatius_hero	Poaceae	Grass	C3	16.3066	8.1533	Measured
artemisia_ludoviciana_konz	Asteraceae	Perennial Forb	C3	14.9084	7.45419	Measured
asclepias_ovalifolia	Apocynaceae	Perennial Forb	C3	0.742569	0.371285	Measured
asclepias_syriaca_cbgb	Apocynaceae	Perennial Forb	C3	0.855955	0.427978	Measured
asclepias_syriaca_cdcr	Apocynaceae	Perennial Forb	C3	0.822271	0.411135	Measured
asclepias_syriaca_kbs	Apocynaceae	Perennial Forb	C3	0.815679	0.40784	Measured
asclepias_syriaca_koffler	Apocynaceae	Perennial Forb	C3	0.741691	0.370846	Measured
asclepias_syriaca_konz	Apocynaceae	Perennial Forb	C3	0.518595	0.259297	Measured
asclepias_verticillata_cbgb	Apocynaceae	Perennial Forb	C3	0.633714	0.316857	Measured
asclepias_viridis	Apocynaceae	Perennial Forb	C3	0.972878	0.486439	Measured
baptisia_alba	Fabaceae	Legume	C3	3.00933	1.50467	Measured
baptisia_australis	Fabaceae	Legume	C3	2.77671	1.38835	Measured
barbarea_vulgaris	Brassicaceae	Perennial Forb	C3	1.45296	0.726478	Measured
berteroa_incana	Brassicaceae	Annual Forb	C3	1.57242	0.786211	Measured
bouteloua_curtipendula_konz	Poaceae	Grass	C4	1.40786	0.703932	Measured
brickellia_eupatorioides_cbgb	Asteraceae	Perennial Forb	C3	2.1824	1.0912	Measured
brickellia_eupatorioides_konz	Asteraceae	Perennial Forb	C3	2.20793	1.10396	Measured
bromus_inermis_cbgb	Poaceae	Grass	C3	22.4314	11.2157	Measured
bromus_inermis_kbs	Poaceae	Grass	C3	22.9316	11.4658	Measured
bromus_inermis_koffler	Poaceae	Grass	C3	21.8267	10.9134	Measured
bromus_inermis_msum	Poaceae	Grass	C3	21.2668	10.6334	Measured
campanula_rapunculus	Campanulaceae	Perennial Forb	C3	5.88	2.94	Measured
cardamine_pratensis	Brassicaceae	Perennial Forb	C3	1.02	0.51	Measured
carduus_acanthoides	Asteraceae	Perennial Forb	C3	1.94	0.97	Measured
carex_divulsa	Cyperaceae	Perennial Forb	C3	1	0.5	Measured
carex_meadii	Cyperaceae	Perennial Forb	C3	1.30428	0.652138	Measured
carex_sp._koffler	Cyperaceae	Perennial Forb	C3	16.6772	8.33862	Measured
carex_sp._spin	Cyperaceae	Perennial Forb	C3	0.9878	0.4939	Measured
celastrus_orbiculatus_kbs	Celastraceae	Woody	C3	0.823221	0.411611	Measured
celtis_occidentalis	Cannabaceae	Woody	C3	1.18194	0.59097	Measured
centaurea_jacea	Asteraceae	Perennial Forb	C3	4.2	2.1	Measured
centaurea_nigra	Asteraceae	Perennial Forb	C3	2.4	1.2	Measured
centaurea_stoebe	Asteraceae	Perennial Forb	C3	3.18587	1.59294	Measured
cerastium_fontanum_koffler	Caryophyllaceae	Perennial Forb	C3	5.76152	2.88076	Measured
cerastium_glomeratum	Caryophyllaceae	Perennial Forb	C3	5.8068	2.9034	Measured
chamaecrista_fasciculata	Fabaceae	Legume	C3	1.45739	0.728694	Measured
chenopodium_album_cbgb	Amaranthaceae	Annual Forb	C3	1.98052	0.990262	Measured
chenopodium_album_cdcr	Amaranthaceae	Annual Forb	C3	3.22559	1.6128	Measured
chenopodium_album_konz	Amaranthaceae	Annual Forb	C3	1.20752	0.603758	Measured
cirsium_arvense_badlau	Asteraceae	Perennial Forb	C3	3.12	1.56	Measured
cirsium_arvense_koffler	Asteraceae	Perennial Forb	C3	2.63473	1.31737	Measured
cirsium_arvense_spin	Asteraceae	Perennial Forb	C3	2.114	1.057	Measured
cocculus_carolinus	Menispermaceae	Perennial Forb	C3	4.01826	2.00913	Measured
commelina_erecta_temple	Commelinaceae	Geophyte	C3	6.541	3.2705	Measured
conopodium_majus	Apiaceae	Geophyte	C3	8.26	4.13	Measured
coreopsis_tripteris_cbgb	Asteraceae	Perennial Forb	C3	7.13047	3.56523	Measured
crepis_biennis	Asteraceae	Perennial Forb	C3	17.28	8.64	Measured
cyperus_filiculmis	Cyperaceae	Perennial Forb	C4	1.31799	0.658994	Measured
dactylis_glomerata_badlau	Poaceae	Grass	C3	8.52	4.26	Measured
dactylis_glomerata_hero	Poaceae	Grass	C3	9.12	4.56	Measured
dactylorhiza_praetermissa	Orchidaceae	Geophyte	C3	26.92	13.46	Measured
dalea_candida_konz	Fabaceae	Legume	C3	1.77959	0.889796	Measured
daucus_carota_cereep	Apiaceae	Perennial Forb	C3	1.06	0.53	Measured
daucus_carota_kbs	Apiaceae	Perennial Forb	C3	1.06033	0.530164	Measured
daucus_carota_koffler	Apiaceae	Perennial Forb	C3	0.975959	0.487979	Measured
descurainia_sophia	Brassicaceae	Annual Forb	C3	0.64	0.32	Measured
desmanthus_illinoensis	Fabaceae	Legume	C3	2.73541	1.3677	Measured
dianthus_deltoides	Caryophyllaceae	Perennial Forb	C3	0.94	0.47	Measured
dichanthelium_oligosanthes_konz	Poaceae	Grass	C3	2.23547	1.11774	Measured
dichanthelium_oligosanthes_msum	Poaceae	Grass	C3	2.04438	1.02219	Measured
echinacea_pallida	Asteraceae	Perennial Forb	C3	28.0657	14.0328	Measured
elymus_canadensis_cbgb	Poaceae	Grass	C3	19.7619	9.88097	Measured
elymus_repens_cdcr	Poaceae	Grass	C3	22.9487	11.4744	Measured
elymus_repens_kbs	Poaceae	Grass	C3	23.7274	11.8637	Measured
elymus_repens_spin	Poaceae	Grass	C3	31.7398	15.8699	Measured
erigeron_annuus_kbs	Asteraceae	Annual Forb	C3	4.63353	2.31677	Measured
erigeron_annuus_spin	Asteraceae	Annual Forb	C3	2.9124	1.4562	Measured
erigeron_canadensis	Asteraceae	Annual Forb	C3	0.965178	0.482589	Measured
erigeron_strigosus	Asteraceae	Annual Forb	C3	3.66096	1.83048	Measured
eryngium_yuccifolium	Apiaceae	Perennial Forb	C3	9.9798	4.9899	Measured
eupatorium_maculatum	Asteraceae	Perennial Forb	C3	4.37004	2.18502	Measured
euphorbia_dentata	Euphorbiaceae	Annual Forb	C3	2.19876	1.09938	Measured
euthamia_graminifolia_kbs	Asteraceae	Perennial Forb	C3	1.95463	0.977316	Measured
euthamia_graminifolia_koffler	Asteraceae	Perennial Forb	C3	1.91564	0.957818	Measured
festuca_arundinacea	Poaceae	Grass	C3	4.5406	2.2703	Measured
festuca_rubra_hero	Poaceae	Grass	C3	13.595	6.79749	Measured
fraxinus_sp.	Oleaceae	Woody	C3	2.76287	1.38143	Measured
gaillardia_pulchella	Asteraceae	Annual Forb	C3	10.0286	5.01429	Measured
galium_album	Rubiaceae	Annual Forb	C3	1.1316	0.5658	Measured
galium_aparine_spin	Rubiaceae	Annual Forb	C3	10.0286	5.01429	Measured
geranium_carolinianum	Geraniaceae	Annual Forb	C3	2.2346	1.1173	Measured
hedeoma_hispida	Lamiaceae	Annual Forb	C3	1.1523	0.57615	Measured
helianthus_annuus	Asteraceae	Annual Forb	C3	6.90961	3.45481	Measured
helianthus_maximiliani	Asteraceae	Perennial Forb	C3	3.70347	1.85173	Measured
helianthus_pauciflorus	Asteraceae	Perennial Forb	C3	8.19193	4.09597	Measured
hieracium_umbellatum	Asteraceae	Perennial Forb	C3	8.48	4.24	Measured
holcus_lanatus_hero	Poaceae	Grass	C3	3.4638	1.7319	Measured
hypericum_humifusum	Hypericaceae	Perennial Forb	C3	0.84	0.42	Measured
hypericum_perforatum_kbs	Hypericaceae	Perennial Forb	C3	1.67186	0.835931	Measured
hypericum_perforatum_koffler	Hypericaceae	Perennial Forb	C3	1.56526	0.782631	Measured
hypericum_pulchrum	Hypericaceae	Perennial Forb	C3	0.96	0.48	Measured
hypochaeris_radicata	Asteraceae	Perennial Forb	C3	2.88	1.44	Measured
juncus_acutiflorus	Juncaceae	Perennial Forb	C3	1.88	0.94	Measured
juncus_conglomeratus	Juncaceae	Perennial Forb	C3	0.64	0.32	Measured
knautia_arvensis	Caprifoliaceae	Perennial Forb	C3	14.1	7.05	Measured
lactuca_ludoviciana	Asteraceae	Perennial Forb	C3	14.5369	7.26845	Measured
lactuca_serriola	Asteraceae	Annual Forb	C3	6.62205	3.31102	Measured
lactuca_serriola_koffler	Asteraceae	Annual Forb	C3	2.36754	1.18377	Measured
lamium_amplexicaule	Lamiaceae	Annual Forb	C3	1.444	0.722	Measured
lespedeza_capitata_cbgb	Fabaceae	Legume	C3	2.07446	1.03723	Measured
lespedeza_capitata_cdcr	Fabaceae	Legume	C3	2.1174	1.0587	Measured
leucanthemum_ircutianum	Asteraceae	Perennial Forb	C3	21.72	10.86	Measured
leucanthemum_vulgare_koffler	Asteraceae	Perennial Forb	C3	11.1099	5.55496	Measured
liatris_aspera	Asteraceae	Perennial Forb	C3	3.44645	1.72323	Measured
liatris_mucronata	Asteraceae	Perennial Forb	C3	3.08704	1.54352	Measured
linaria_vulgaris_koffler	Plantaginaceae	Perennial Forb	C3	1.66566	0.832831	Measured
linum_sulcatum	Linaceae	Perennial Forb	C3	3.83198	1.91599	Measured
lolium_perenne_badlau	Poaceae	Perennial Forb	C3	5.64	2.82	Measured
lotus_corniculatus	Fabaceae	Legume	C3	2.37	1.185	Measured
lotus_pedunculatus	Fabaceae	Legume	C3	1.164	0.582	Measured
malva_moschata	Malvaceae	Perennial Forb	C3	2.96	1.48	Measured
medicago_lupulina_badlau	Fabaceae	Legume	C3	1.42	0.71	Measured
mimosa_roemeriana	Fabaceae	Legume	C3	1.01878	0.509388	Measured
monarda_citriodora	Lamiaceae	Perennial Forb	C3	1.6386	0.819302	Measured
monarda_fistulosa_cbgb	Lamiaceae	Perennial Forb	C3	1.89626	0.948131	Measured
monarda_fistulosa_koffler	Lamiaceae	Perennial Forb	C3	1.68578	0.842888	Measured
myosotis_arvensis	Boraginaceae	Perennial Forb	C3	2.46	1.23	Measured
myosotis_discolor	Boraginaceae	Annual Forb	C3	0.52	0.26	Measured
neottia_ovata	Orchidaceae	Geophyte	C3	39.76	19.88	Measured
oenothera_biennis_koffler	Onagraceae	Perennial Forb	C3	2.30148	1.15074	Measured
oxalis_stricta_spin	Oxalidaceae	Perennial Forb	C3	2.2246	1.1123	Measured
oxalis_stricta_temple	Oxalidaceae	Perennial Forb	C3	1.06731	0.533655	Measured
panicum_capillare	Poaceae	Grass	C4	2.18921	1.09461	Measured
panicum_obtusum	Poaceae	Grass	C4	1.74248	0.871239	Measured
panicum_virgatum	Poaceae	Grass	C4	5.6516	2.8258	Measured
panicum_virgatum_konz	Poaceae	Grass	C4	5.6739	2.83695	Measured
panicum_virgatum_temple	Poaceae	Grass	C4	5.71725	2.85862	Measured
parthenocissus_quinquefolia	Vitaceae	Perennial Forb	C3	2.58207	1.29104	Measured
pedicularis_palustris	Orobranchaceae	Annual Forb	C3	5.92	2.96	Measured
phleum_pratense_kbs	Poaceae	Grass	C3	9.58826	4.79413	Measured
phleum_pratense_spin	Poaceae	Grass	C3	8.1456	4.0728	Measured
physalis_heterophylla_cbgb	Solanaceae	Perennial Forb	C3	7.94202	3.97101	Measured
physalis_mollis	Solanaceae	Perennial Forb	C3	8.39807	4.19904	Measured
physalis_pumila	Solanaceae	Perennial Forb	C3	7.47435	3.73717	Measured
physalis_virginiana	Solanaceae	Perennial Forb	C3	10.0819	5.04096	Measured
plantago_lanceolata	Plantaginaceae	Perennial Forb	C3	2.94	1.47	Measured
plantago_lanceolata_cereep	Plantaginaceae	Perennial Forb	C3	2.98	1.49	Measured
plantago_lanceolata_kbs	Plantaginaceae	Perennial Forb	C3	2.87483	1.43742	Measured
plantago_lanceolata_koffler	Plantaginaceae	Perennial Forb	C3	2.77945	1.38973	Measured
plantago_lanceolata_spin	Plantaginaceae	Annual Forb	C3	2.7746	1.3873	Measured
plantago_maritima	Plantaginaceae	Perennial Forb	C3	2.64	1.32	Measured
poa_pratensis_cbgb	Poaceae	Grass	C3	3.96802	1.98401	Measured
poa_pratensis_cdcr	Poaceae	Grass	C3	9.47474	4.73737	Measured
poa_pratensis_konz	Poaceae	Grass	C3	7.95719	3.9786	Measured
poa_pratensis_msum	Poaceae	Grass	C3	22.9354	11.4677	Measured
poa_pratensis_spin	Poaceae	Grass	C3	16.0894	8.0447	Measured
poa_trivialis_hero	Poaceae	Grass	C3	3.228	1.614	Measured
polytaenia_nuttallii	Apiaceae	Perennial Forb	C3	12.382	6.19099	Measured
potentilla_norvegica	Rosaceae	Annual Forb	C3	2.24788	1.12394	Measured
potentilla_recta_kbs	Rosaceae	Annual Forb	C3	1.16483	0.582417	Measured
ratibida_pinnata_cbgb	Asteraceae	Perennial Forb	C3	14.8549	7.42743	Measured
rosa_arkansana	Rosaceae	Woody	C3	1.99118	0.995589	Measured
rosa_arkansana_msum	Rosaceae	Woody	C3	1.92571	0.962857	Measured
rubus_flagellaris	Rosaceae	Woody	C3	0.694568	0.347284	Measured
rubus_sp._cdcr	Rosaceae	Perennial Forb	C3	1.90431	0.952153	Measured
rubus_trivialis	Rosaceae	Woody	C3	0.835956	0.417978	Measured
rubus_vestitus	Rosaceae	Woody	C3	1.52	0.76	Measured
rudbeckia_hirta_koffler	Asteraceae	Perennial Forb	C3	7.42771	3.71385	Measured
ruellia_humilis	Acanthaceae	Perennial Forb	C3	8.03605	4.01802	Measured
rumex_acetosa_cereep	Polygonaceae	Perennial Forb	C3	6.96	3.48	Measured
rumex_acetosa_hero	Polygonaceae	Perennial Forb	C3	7.16569	3.58284	Measured
rumex_acetosella_cdcr	Polygonaceae	Perennial Forb	C3	4.97167	2.48584	Measured
rumex_crispus_spin	Polygonaceae	Perennial Forb	C3	4.6996	2.3498	Measured
salvia_azurea	Lamiaceae	Perennial Forb	C3	1.73876	0.869378	Measured
salvia_azurea_konz	Lamiaceae	Perennial Forb	C3	1.79102	0.895511	Measured
schizachyrium_scoparium_cbgb	Poaceae	Grass	C4	4.44201	2.22101	Measured
schizachyrium_scoparium_cdcr	Poaceae	Grass	C4	4.6043	2.30215	Measured
schizachyrium_scoparium_konz	Poaceae	Grass	C4	4.03206	2.01603	Measured
schizachyrium_scoparium_temple	Poaceae	Grass	C4	4.37865	2.18932	Measured
setaria_pumila	Poaceae	Grass	C4	2.69083	1.34542	Measured
silene_antirrhina	Caryophyllaceae	Annual Forb	C3	5.42933	2.71467	Measured
silene_latifolia_cdcr	Caryophyllaceae	Perennial Forb	C3	6.34499	3.17249	Measured
silene_latifolia_kbs	Caryophyllaceae	Perennial Forb	C3	5.82674	2.91337	Measured
silene_latifolia_spin	Caryophyllaceae	Perennial Forb	C3	3.9612	1.9806	Measured
sisyrinchium_campestre	Iridaceae	Geophyte	C3	97.4295	48.7148	Measured
solanum_carolinense	Solanaceae	Perennial Forb	C3	2.45862	1.22931	Measured
solanum_dimidiatum	Solanaceae	Perennial Forb	C3	7.14899	3.5745	Measured
solidago_altissima	Asteraceae	Perennial Forb	C3	5.47258	2.73629	Measured
solidago_altissima_konz	Asteraceae	Perennial Forb	C3	5.48903	2.74452	Measured
solidago_canadensis	Asteraceae	Perennial Forb	C3	5.59579	2.7979	Measured
solidago_canadensis_kbs	Asteraceae	Perennial Forb	C3	5.69221	2.84611	Measured
solidago_canadensis_msum	Asteraceae	Perennial Forb	C3	5.70126	2.85063	Measured
solidago_canadensis_temple	Asteraceae	Perennial Forb	C3	5.76297	2.88148	Measured
solidago_gigantea_cbgb	Asteraceae	Perennial Forb	C3	3.73171	1.86585	Measured
solidago_gigantea_msum	Asteraceae	Perennial Forb	C3	8.23557	4.11778	Measured
solidago_missouriensis	Asteraceae	Perennial Forb	C3	1.88919	0.944594	Measured
solidago_nemoralis_cdcr	Asteraceae	Perennial Forb	C3	3.46141	1.7307	Measured
solidago_rigida	Asteraceae	Perennial Forb	C3	1.78922	0.89461	Measured
solidago_rigida_cbgb	Asteraceae	Perennial Forb	C3	3.7105	1.85525	Measured
solidago_rigida_msum	Asteraceae	Perennial Forb	C3	1.60971	0.804855	Measured
solidago_speciosa_cbgb	Asteraceae	Perennial Forb	C3	4.48398	2.24199	Measured
sorghastrum_nutans_cbgb	Poaceae	Grass	C4	22.3109	11.1555	Measured
sorghastrum_nutans_konz	Poaceae	Grass	C4	5.41902	2.70951	Measured
sorghastrum_nutans_temple	Poaceae	Grass	C4	16.5187	8.25933	Measured
sorghum_halepense	Poaceae	Grass	C4	3.59997	1.79998	Measured
sporobolus_compositus	Poaceae	Grass	C4	2.31942	1.15971	Measured
sporobolus_compositus_temple	Poaceae	Grass	C4	4.67323	2.33662	Measured
sporobolus_heterolepis_konz	Poaceae	Grass	C4	2.13593	1.06796	Measured
stipa_spartea	Poaceae	Grass	C3	3.20115	1.60057	Measured
symphyotrichum_ericoides_koffler	Asteraceae	Perennial Forb	C3	2.05641	1.0282	Measured
symphyotrichum_ericoides_konz	Asteraceae	Perennial Forb	C3	3.8732	1.9366	Measured
symphyotrichum_lanceolatum_koffler	Asteraceae	Perennial Forb	C3	4.01337	2.00668	Measured
symphyotrichum_novae-angliae_koffler	Asteraceae	Perennial Forb	C3	2.80648	1.40324	Measured
symphyotrichum_oblongifolium_konz	Asteraceae	Perennial Forb	C3	4.38629	2.19314	Measured
symphyotrichum_pilosum_kbs	Asteraceae	Perennial Forb	C3	4.0181	2.00905	Measured
taraxacum_campylodes	Asteraceae	Perennial Forb	C3	2.72	1.36	Measured
taraxacum_campylodes_us	Asteraceae	Perennial Forb	C3	2.51019	1.2551	Measured
taraxacum_officianale	Asteraceae	Perennial Forb	C3	2.67196	1.33598	Measured
tragopogon_dubius_spin	Asteraceae	Perennial Forb	C3	4.909	2.4545	Measured
tragopogon_orientalis	Asteraceae	Perennial Forb	C3	4.6	2.3	Measured
trifolium_pratense_bayr	Fabaceae	Legume	C3	0.94	0.47	Measured
trifolium_pratense_spin	Fabaceae	Legume	C3	1.15019	0.575095	Measured
trifolium_repens	Fabaceae	Legume	C3	2.6	1.3	Measured
tripleurospermum_inodorum	Asteraceae	Annual Forb	C3	10.24	5.12	Measured
trisetum_flavescens_bayr	Poaceae	Grass	C3	6.72	3.36	Measured
verbascum_thapsus	Scrophulariaceae	Perennial Forb	C3	0.83	0.415	Measured
verbascum_thapsus_us	Scrophulariaceae	Perennial Forb	C3	0.421669	0.210835	Measured
vernonia_baldwinii	Asteraceae	Perennial Forb	C3	2.12569	1.06285	Measured
vernonia_gigantea	Asteraceae	Perennial Forb	C3	2.594	1.297	Measured
vernonia_gigantea_temple	Asteraceae	Perennial Forb	C3	1.71254	0.856268	Measured
veronica_sp._kbs	Plantaginaceae	Annual Forb	C3	3.78312	1.89156	Measured
veronica_sp._spin	Plantaginaceae	Annual Forb	C3	1.7308	0.8654	Measured
vicia_cracca	Fabaceae	Legume	C3	12.5887	6.29437	Measured
vicia_grandiflora	Fabaceae	Legume	C3	0.9464	0.4732	Measured
vicia_sativa_spin	Fabaceae	Legume	C3	8.7792	4.3896	Measured
vicia_tetrasperma	Fabaceae	Legume	C3	6.16	3.08	Measured
vicia_villosa	Fabaceae	Legume	C3	1.29154	0.645768	Measured
viola_tricolor	Violaceae	Annual Forb	C3	5.6774	2.8387	Measured
zizia_aurea	Apiaceae	Perennial Forb	C3	6.01842	3.00921	Measured
acalypha_virginica	Euphorbiaceae	Annual Forb	C3	NA	NA	NA
acer_sp.	Sapindaceae	Woody	C3	NA	NA	NA
acmispon_parviflorus	Fabaceae	Legume	C3	NA	NA	NA
agrimonia_sp.	Rosaceae	Perennial Forb	C3	NA	NA	NA
agrostis_sp.	Poaceae	Grass	C3	NA	NA	NA
ajuga_reptans	Lamiaceae	Perennial Forb	C3	NA	NA	NA
alchemilla_xanthochlora	Rosaceae	Perennial Forb	C3	NA	NA	NA
alisma_subcordatum	Alismataceae	Perennial Forb	C3	NA	NA	NA
allium_sp.	Amaryllidaceae	Geophyte	C3	NA	NA	NA
alnus_rubra	Betulaceae	Woody	C3	NA	NA	NA
alnus_sp.	Betulaceae	Woody	C3	NA	NA	NA
alyssum_simplex	Brassicaceae	Annual Forb	C3	NA	NA	NA
ampelamus_laevis	Apocynaceae	Perennial Forb	C3	NA	NA	NA
anagallis_arvensis	Primulaceae	Annual Forb	C3	NA	NA	NA
andropogon_virginicus	Poaceae	Grass	C4	NA	NA	NA
anemone_sp.	Ranunculaceae	Geophyte	C3	NA	NA	NA
anthriscus_caucalis	Apiaceae	Annual Forb	C3	NA	NA	NA
apium_graveolens	Apiaceae	Perennial Forb	C3	NA	NA	NA
arabis_hirsuta	Brassicaceae	Perennial Forb	C3	NA	NA	NA
argemone_polyanthemos	Papaveraceae	Perennial Forb	C3	NA	NA	NA
aristida_basiramea	Poaceae	Grass	C4	NA	NA	NA
arthraxon_hispidus	Poaceae	Grass	C4	NA	NA	NA
asclepias_amplexicaulis	Apocynaceae	Perennial Forb	C3	NA	NA	NA
asclepias_incarnata	Apocynaceae	Perennial Forb	C3	NA	NA	NA
asclepias_sp.	Apocynaceae	Perennial Forb	C3	NA	NA	NA
asclepias_stenophylla	Apocynaceae	Perennial Forb	C3	NA	NA	NA
asclepias_sullivantii	Apocynaceae	Perennial Forb	C3	NA	NA	NA
asclepias_viridiflora	Apocynaceae	Perennial Forb	C3	NA	NA	NA
aster_sp.	Asteraceae	Perennial Forb	C3	NA	NA	NA
berberis_aquifolium	Berberidaceae	Woody	C3	NA	NA	NA
betula_sp.	Betulaceae	Woody	C3	NA	NA	NA
bifora_americana	Apiaceae	Perennial Forb	C3	NA	NA	NA
boltonia_asteroides	Asteraceae	Perennial Forb	C3	NA	NA	NA
bothriochloa_ischaemum	Poaceae	Grass	C4	NA	NA	NA
bothriochloa_laguroides	Poaceae	Grass	C4	NA	NA	NA
brassica_sp.	Brassicaceae	Annual Forb	C3	NA	NA	NA
brodiaea_coronaria	Asparagaceae	Geophyte	C3	NA	NA	NA
bromus_diandrus	Poaceae	Grass	C3	NA	NA	NA
bromus_pectinatus	Poaceae	Grass	C3	NA	NA	NA
bromus_sp.	Poaceae	Grass	C3	NA	NA	NA
buddleja_sp.	Scrophulariaceae	Woody	C3	NA	NA	NA
cardamine_oligosperma	Brassicaceae	Annual Forb	C3	NA	NA	NA
carduus_nutans	Asteraceae	Perennial Forb	C3	NA	NA	NA
carduus_sp.	Asteraceae	Perennial Forb	C3	NA	NA	NA
carex_inops	Cyperaceae	Perennial Forb	C4	NA	NA	NA
carex_sp.	Cyperaceae	Perennial Forb	C3	NA	NA	NA
celtis_laevigata	Cannabaceae	Woody	C3	NA	NA	NA
ceratocapnos_claviculata	Papaveraceae	Annual Forb	C3	NA	NA	NA
chenopodium_sp.	Amaranthaceae	Annual Forb	C3	NA	NA	NA
cirsium_altissimum	Asteraceae	Perennial Forb	C3	NA	NA	NA
cirsium_engelmannii	Asteraceae	Perennial Forb	C3	NA	NA	NA
cirsium_sp.	Asteraceae	Perennial Forb	C3	NA	NA	NA
cirsium_undulatum	Asteraceae	Perennial Forb	C3	NA	NA	NA
claytonia_perfoliata	Montiaceae	Annual Forb	C3	NA	NA	NA
convolvulus_sp.	Convolvulaceae	Perennial Forb	C3	NA	NA	NA
cornus_sp.	Cornaceae	Woody	C3	NA	NA	NA
crataegus_sp.	Rosaceae	Woody	C3	NA	NA	NA
crepis_sp.	Asteraceae	Perennial Forb	C3	NA	NA	NA
croton_monanthogynus	Euphorbiaceae	Annual Forb	C3	NA	NA	NA
croton_monanthogynus	Euphorbiaceae	Annual Forb	C3	NA	NA	NA
cuscuta_sp.	Convolvulaceae	Perennial Forb	C3	NA	NA	NA
cuscuta_sp.	Convolvulaceae	Annual Forb	C3	NA	NA	NA
cynodon_sp.	Poaceae	Grass	C4	NA	NA	NA
cyperus_grayi	Cyperaceae	Perennial Forb	C4	NA	NA	NA
cyperus_lupulinus	Cyperaceae	Perennial Forb	C4	NA	NA	NA
cyperus_schweinitzii	Cyperaceae	Perennial Forb	C4	NA	NA	NA
cyperus_sp.	Cyperaceae	Perennial Forb	C4	NA	NA	NA
dactylorhiza_majalis	Orchidaceae	Geophyte	C3	NA	NA	NA
dactylorhiza_sp.	Orchidaceae	Geophyte	C3	NA	NA	NA
dalea_sp.	Fabaceae	Legume	C3	NA	NA	NA
danthonia_sericea	Poaceae	Grass	C3	NA	NA	NA
desmodium_illinoense	Fabaceae	Legume	C3	NA	NA	NA
dichanthelium_perlongum	Poaceae	Grass	C3	NA	NA	NA
digitaria_ischaemum	Poaceae	Grass	C4	NA	NA	NA
echinacea_angustifolia	Asteraceae	Perennial Forb	C3	NA	NA	NA
epilobium_angustifolium	Onagraceae	Perennial Forb	C3	NA	NA	NA
epilobium_montanum	Onagraceae	Perennial Forb	C3	NA	NA	NA
epilobium_sp.	Onagraceae	Perennial Forb	C3	NA	NA	NA
epipactis_sp.	Orchidaceae	Geophyte	C3	NA	NA	NA
erigeron_flagellaris	Asteraceae	Perennial Forb	C3	NA	NA	NA
erigeron_sp.	Asteraceae	Perennial Forb	C3	NA	NA	NA
eriochloa_sericea	Poaceae	Grass	C4	NA	NA	NA
eriochloa_sp.	Poaceae	Grass	C4	NA	NA	NA
erodium_sp.	Geraniaceae	Annual Forb	C3	NA	NA	NA
euonymus_fortunei	Celastraceae	Woody	C3	NA	NA	NA
eupatorium_serotinum	Asteraceae	Perennial Forb	C3	NA	NA	NA
euphorbia_glyptosperma	Euphorbiaceae	Perennial Forb	C3	NA	NA	NA
euphorbia_marginata	Euphorbiaceae	Perennial Forb	C3	NA	NA	NA
euphorbia_nutans	Euphorbiaceae	Perennial Forb	C3	NA	NA	NA
euphorbia_serpens	Euphorbiaceae	Perennial Forb	C3	NA	NA	NA
euphorbia_spathulata	Euphorbiaceae	Annual Forb	C3	NA	NA	NA
euphrasia_sp.	Orobranchaceae	Perennial Forb	C3	NA	NA	NA
euthamia_gymnospermoides	Asteraceae	Perennial Forb	C3	NA	NA	NA
falcaria_vulgaris	Apiaceae	Perennial Forb	C3	NA	NA	NA
filago_germanica	Asteraceae	Annual Forb	C3	NA	NA	NA
fragaria_sp.	Rosaceae	Perennial Forb	C3	NA	NA	NA
galium_parisiense	Rubiaceae	Annual Forb	C3	NA	NA	NA
galium_sp.	Rubiaceae	Perennial Forb	C3	NA	NA	NA
gentiana_sp.	Gentianaceae	Perennial Forb	C3	NA	NA	NA
geranium_bicknellii	Geraniaceae	Annual Forb	C3	NA	NA	NA
geranium_dissectum	Geraniaceae	Annual Forb	C3	NA	NA	NA
geranium_molle	Geraniaceae	Annual Forb	C3	NA	NA	NA
geranium_pusillum	Geraniaceae	Annual Forb	C3	NA	NA	NA
geranium_sp.	Geraniaceae	Perennial Forb	C3	NA	NA	NA
glandularia_bipinnatifida	Verbenaceae	Perennial Forb	C3	NA	NA	NA
grindelia_squarrosa	Asteraceae	Perennial Forb	C3	NA	NA	NA
gutierrezia_texana	Asteraceae	Annual Forb	C3	NA	NA	NA
helianthemum_bicknellii	Cistaceae	Perennial Forb	C3	NA	NA	NA
helianthus_decapetalus	Asteraceae	Perennial Forb	C3	NA	NA	NA
helianthus_mollis	Asteraceae	Perennial Forb	C3	NA	NA	NA
helianthus_sp.	Asteraceae	Perennial Forb	C3	NA	NA	NA
heuchera_richardsonii	Saxifragaceae	Perennial Forb	C3	NA	NA	NA
hieracium_caespitosum	Asteraceae	Perennial Forb	C3	NA	NA	NA
hieracium_sp.	Asteraceae	Perennial Forb	C3	NA	NA	NA
houstonia_sp.	Rubiaceae	Annual Forb	C3	NA	NA	NA
hypericum_maculatum	Hypericaceae	Perennial Forb	C3	NA	NA	NA
hypericum_sp.	Hypericaceae	Perennial Forb	C3	NA	NA	NA
ipomoea_pandurata	Convolvulaceae	Perennial Forb	C3	NA	NA	NA
ipomoea_sp.	Convolvulaceae	Perennial Forb	C3	NA	NA	NA
juncus_sp.	Juncaceae	Perennial Forb	C3	NA	NA	NA
juniperus_virginiana	Cupressaceae	Woody	C3	NA	NA	NA
koeleria micrathera	Poaceae	Grass	C3	NA	NA	NA
krameria_lanceolata	Krameriaceae	Perennial Forb	C3	NA	NA	NA
lactuca_sp.	Asteraceae	Perennial Forb	C3	NA	NA	NA
lepidium_campestre	Brassicaceae	Annual Forb	C3	NA	NA	NA
lespedeza_juncea	Fabaceae	Legume	C3	NA	NA	NA
lespedeza_sp.	Fabaceae	Legume	C3	NA	NA	NA
lespedeza_violacea	Fabaceae	Legume	C3	NA	NA	NA
limnodea_arkansana	Poaceae	Grass	C3	NA	NA	NA
linum_catharticum	Linaceae	Perennial Forb	C3	NA	NA	NA
liparis_loeselii	Orchidaceae	Geophyte	C3	NA	NA	NA
lomatium_utriculatum	Apiaceae	Perennial Forb	C3	NA	NA	NA
lonicera_sp.	Caprifoliaceae	Woody	C3	NA	NA	NA
lotus_sp.	Fabaceae	Legume	C3	NA	NA	NA
lupinus_perennis	Fabaceae	Legume	C3	NA	NA	NA
lychnis_latifolia	Caryophyllaceae	Perennial Forb	C3	NA	NA	NA
lysimachia_nemorum	Primulaceae	Perennial Forb	C3	NA	NA	NA
malus_sp.	Rosaceae	Woody	C3	NA	NA	NA
malva_sp.	Malvaceae	Perennial Forb	C3	NA	NA	NA
medicago_sp.	Fabaceae	Legume	C3	NA	NA	NA
melilotus_alba	Fabaceae	Legume	C3	NA	NA	NA
melilotus_sp.	Fabaceae	Legume	C3	NA	NA	NA
microstegium_vimineum	Poaceae	Grass	C4	NA	NA	NA
mimosa_quadrivalvis	Fabaceae	Legume	C3	NA	NA	NA
morus_rubra	Moraceae	Woody	C3	NA	NA	NA
nassella_leucotricha	Poaceae	Grass	C3	NA	NA	NA
oenothera_curtiflora	Onagraceae	Perennial Forb	C3	NA	NA	NA
oenothera_parviflora	Onagraceae	Perennial Forb	C3	NA	NA	NA
oenothera_serrulata	Onagraceae	Perennial Forb	C3	NA	NA	NA
oenothera_sinuosa	Onagraceae	Perennial Forb	C3	NA	NA	NA
oenothera_speciosa	Onagraceae	Perennial Forb	C3	NA	NA	NA
onosmodium_molle	Boraginaceae	Perennial Forb	C3	NA	NA	NA
orchis_mascula	Orchidaceae	Geophyte	C3	NA	NA	NA
packera_plattensis	Asteraceae	Annual Forb	C3	NA	NA	NA
panicum_ovale	Poaceae	Grass	C3	NA	NA	NA
panicum_sp.	Poaceae	Grass	C4	NA	NA	NA
pediomelum_tenuiflorum	Fabaceae	Legume	C3	NA	NA	NA
persicaria_lapathifolia	Polygonaceae	Annual Forb	C3	NA	NA	NA
phyllanthus_polygonoides	Phyllanthaceae	Perennial Forb	C3	NA	NA	NA
physalis_longifolia	Solanaceae	Perennial Forb	C3	NA	NA	NA
phytolacca_americana	Phytolaccaceae	Woody	C3	NA	NA	NA
pilosella_caespitosa	Asteraceae	Perennial Forb	C3	NA	NA	NA
pilosella_officinarum	Asteraceae	Perennial Forb	C3	NA	NA	NA
pilosella_piloselloides	Asteraceae	Perennial Forb	C3	NA	NA	NA
pinus_sp.	Pinaceae	Woody	C3	NA	NA	NA
plantago_patagonica	Plantaginaceae	Annual Forb	C3	NA	NA	NA
plantago_rhodosperma	Plantaginaceae	Annual Forb	C3	NA	NA	NA
plantago_sp.	Plantaginaceae	Perennial Forb	C3	NA	NA	NA
platanthera_sp.	Orchidaceae	Geophyte	C3	NA	NA	NA
platanus_occidentalis	Platanaceae	Woody	C3	NA	NA	NA
poa_angustifolia	Poaceae	Grass	C3	NA	NA	NA
poa_sp.	Poaceae	Grass	C3	NA	NA	NA
podospermum_laciniatum	Asteraceae	Annual Forb	C3	NA	NA	NA
podospermum_scorzoneroides	Asteraceae	Perennial Forb	C3	NA	NA	NA
podospermum_sp.	Asteraceae	Perennial Forb	C3	NA	NA	NA
polygonum_perfoliatum	Polygonaceae	Annual Forb	C3	NA	NA	NA
polygonum_tenue	Polygonaceae	Annual Forb	C3	NA	NA	NA
polytaenia_texana	Apiaceae	Perennial Forb	C3	NA	NA	NA
populus_alba	Salicaceae	Woody	C3	NA	NA	NA
potentilla_anserina	Rosaceae	Perennial Forb	C3	NA	NA	NA
potentilla_simplex	Rosaceae	Perennial Forb	C3	NA	NA	NA
potentilla_sterilis	Rosaceae	Perennial Forb	C3	NA	NA	NA
prunus_americana	Rosaceae	Woody	C3	NA	NA	NA
prunus_sp.	Rosaceae	Woody	C3	NA	NA	NA
pseudognaphalium_obtusifolium	Asteraceae	Annual Forb	C3	NA	NA	NA
psoralea_esculenta	Fabaceae	Legume	C3	NA	NA	NA
psoralidium_tenuiflorum	Fabaceae	Legume	C3	NA	NA	NA
pycnanthemum_incanum	Lamiaceae	Perennial Forb	C3	NA	NA	NA
quercus_sp.	Fagaceae	Woody	C3	NA	NA	NA
ranunculus_sp.	Ranunculaceae	Perennial Forb	C3	NA	NA	NA
ratibida_columnifera	Asteraceae	Perennial Forb	C3	NA	NA	NA
rosa_sp.	Rosaceae	Perennial Forb	C3	NA	NA	NA
rubus_allegheniensis	Rosaceae	Woody	C3	NA	NA	NA
rubus_armeniacus	Rosaceae	Woody	C3	NA	NA	NA
rubus_phoenicolasius	Rosaceae	Woody	C3	NA	NA	NA
rubus_sp.	Rosaceae	Woody	C3	NA	NA	NA
rubus_ursinus	Rosaceae	Woody	C3	NA	NA	NA
rudbeckia_sp.	Asteraceae	Perennial Forb	C3	NA	NA	NA
rumex_britannica	Polygonaceae	Perennial Forb	C3	NA	NA	NA
rumex_sp.	Polygonaceae	Perennial Forb	C3	NA	NA	NA
salix_sp.	Salicaceae	Woody	C3	NA	NA	NA
scorzonera_laciniata	Asteraceae	Perennial Forb	C3	NA	NA	NA
scorzoneroides_autumnalis	Asteraceae	Perennial Forb	C3	NA	NA	NA
scutellaria_drummondii	Lamiaceae	Annual Forb	C3	NA	NA	NA
setaria_sp.	Poaceae	Grass	C4	NA	NA	NA
sherardia_arvensis	Rubiaceae	Annual Forb	C3	NA	NA	NA
silene_sp.	Caryophyllaceae	Perennial Forb	C3	NA	NA	NA
solanum_americanum	Solanaceae	Woody	C3	NA	NA	NA
solanum_sp.	Solanaceae	Perennial Forb	C3	NA	NA	NA
solidago_sp.	Asteraceae	Perennial Forb	C3	NA	NA	NA
sonchus_sp.	Asteraceae	Perennial Forb	C3	NA	NA	NA
sonchus_sp.	Asteraceae	Perennial Forb	C3	NA	NA	NA
spermolepis_inermis	Apiaceae	Annual Forb	C3	NA	NA	NA
sporobolus_airoides	Poaceae	Grass	C4	NA	NA	NA
sporobolus_cryptandrus	Poaceae	Grass	C4	NA	NA	NA
stenaria_nigricans	Rubiaceae	Perennial Forb	C3	NA	NA	NA
symphoricarpos_occidentalis	Caprifoliaceae	Woody	C3	NA	NA	NA
symphoricarpos_orbiculatus	Caprifoliaceae	Woody	C3	NA	NA	NA
symphyotrichum_boreale	Asteraceae	Perennial Forb	C3	NA	NA	NA
symphyotrichum_praealtum	Asteraceae	Perennial Forb	C3	NA	NA	NA
symphyotrichum_sp.	Asteraceae	Perennial Forb	C3	NA	NA	NA
teesdalia_nudicaulis	Brassicaceae	Annual Forb	C3	NA	NA	NA
tragia_brevispica	Euphorbiaceae	Perennial Forb	C3	NA	NA	NA
trepocarpus_aethusae	Apiaceae	Annual Forb	C3	NA	NA	NA
trichostema_brachiatum	Lamiaceae	Annual Forb	C3	NA	NA	NA
tridens_flavus	Poaceae	Grass	C4	NA	NA	NA
trifolium_microcephalum	Fabaceae	Legume	C3	NA	NA	NA
trifolium_purpureum	Fabaceae	Legume	C3	NA	NA	NA
trifolium_sp.	Fabaceae	Legume	C3	NA	NA	NA
triodanis_perfoliata	Campanulaceae	Annual Forb	C3	NA	NA	NA
ulmus_sp.	Ulmaceae	Woody	C3	NA	NA	NA
valerianella_carinata	Valerianaceae	Annual Forb	C3	NA	NA	NA
veronica_acinifolia	Plantaginaceae	Perennial Forb	C3	NA	NA	NA
veronica_agrestis	Plantaginaceae	Annual Forb	C3	NA	NA	NA
veronica_polita	Plantaginaceae	Annual Forb	C3	NA	NA	NA
veronica_sp.	Plantaginaceae	Annual Forb	C3	NA	NA	NA
vicia_sp.	Fabaceae	Legume	C3	NA	NA	NA
viola_arvensis	Violaceae	Annual Forb	C3	NA	NA	NA
viola_sp.	Violaceae	Perennial Forb	C3	NA	NA	NA
vitis_sp.	Vitaceae	Perennial Forb	C3	NA	NA	NA

## Sheet: NutNet GS by Site
site_code	taxon	family	lifeform	Photosynthetic_Pathway	species_GS_code	GS_2C	GS_1C	Source	Func_Group
kbs.us	abutilon theophrasti	Malvaceae	Annual Forb	C3	abutilon_theophrasti	2.8	1.4	Database	Annual Forb
mcdan.us	acalypha virginica	Euphorbiaceae	Annual Forb	C3	acalypha_virginica	NA	NA	NA	Annual Forb
hall.us	acer negundo	Sapindaceae	Woody	C3	acer_negundo	1.07	0.535	Database	Woody
kbs.us	acer negundo	Sapindaceae	Woody	C3	acer_negundo	1.07	0.535	Database	Woody
lake.us	acer negundo	Sapindaceae	Woody	C3	acer_negundo	1.07	0.535	Database	Woody
badlau.de	acer pseudoplatanus	Sapindaceae	Woody	C3	acer_pseudoplatanus	2.7	1.35	Database	Woody
rook.uk	acer pseudoplatanus	Sapindaceae	Woody	C3	acer_pseudoplatanus	2.7	1.35	Database	Woody
hall.us	acer rubrum	Sapindaceae	Woody	C3	acer_rubrum	3.4	1.7	Database	Woody
mcdan.us	acer rubrum	Sapindaceae	Woody	C3	acer_rubrum	3.4	1.7	Database	Woody
spin.us	acer rubrum	Sapindaceae	Woody	C3	acer_rubrum	3.4	1.7	Database	Woody
cdcr.us	acer sp.	Sapindaceae	Woody	C3	acer_sp.	NA	NA	NA	Woody
kbs.us	acer sp.	Sapindaceae	Woody	C3	acer_sp.	NA	NA	NA	Woody
hnvr.us	achillea millefolium	Asteraceae	Perennial Forb	C3	achillea_millefolium	9.75	4.875	Database	Perennial Forb
konz.us	achillea millefolium	Asteraceae	Perennial Forb	C3	achillea_millefolium	9.75	4.875	Database	Perennial Forb
trel.us	achillea millefolium	Asteraceae	Perennial Forb	C3	achillea_millefolium	9.75	4.875	Database	Perennial Forb
badlau.de	achillea millefolium	Asteraceae	Perennial Forb	C3	achillea_millefolium_badlau	15.38	7.69	Measured	Perennial Forb
bayr.de	achillea millefolium	Asteraceae	Perennial Forb	C3	achillea_millefolium_bayr	16.06	8.03	Measured	Perennial Forb
burren.ie	achillea millefolium	Asteraceae	Perennial Forb	C3	achillea_millefolium_bayr	16.06	8.03	Measured	Perennial Forb
jena.de	achillea millefolium	Asteraceae	Perennial Forb	C3	achillea_millefolium_bayr	16.06	8.03	Measured	Perennial Forb
lancaster.uk	achillea millefolium	Asteraceae	Perennial Forb	C3	achillea_millefolium_bayr	16.06	8.03	Measured	Perennial Forb
cbgb.us	achillea millefolium	Asteraceae	Perennial Forb	C3	achillea_millefolium_cbgb	21.246	10.623	Measured	Perennial Forb
cdcr.us	achillea millefolium	Asteraceae	Perennial Forb	C3	achillea_millefolium_cdcr	11.694	5.847	Measured	Perennial Forb
kbs.us	achillea millefolium	Asteraceae	Perennial Forb	C3	achillea_millefolium_kbs	11.352	5.676	Measured	Perennial Forb
koffler.ca	achillea millefolium	Asteraceae	Perennial Forb	C3	achillea_millefolium_koffler	11.488	5.744	Measured	Perennial Forb
msum.us	achillea millefolium	Asteraceae	Perennial Forb	C3	achillea_millefolium_msum	9.086	4.543	Measured	Perennial Forb
smith.us	acmispon parviflorus	Fabaceae	Legume	C3	acmispon_parviflorus	NA	NA	NA	Legume
konz.us	ageratina altissima	Asteraceae	Perennial Forb	C3	ageratina_altissima	2.2	1.1	Database	Perennial Forb
hero.uk	agrimonia eupatoria	Rosaceae	Perennial Forb	C3	agrimonia_eupatoria	2.97	1.485	Database	Perennial Forb
hnvr.us	agrimonia sp.	Rosaceae	Perennial Forb	C3	agrimonia_sp.	NA	NA	NA	Perennial Forb
bayr.de	agrostis capillaris	Poaceae	Grass	C3	agrostis_capillaris	7	3.5	Database	Grass (C3)
burren.ie	agrostis capillaris	Poaceae	Grass	C3	agrostis_capillaris	7	3.5	Database	Grass (C3)
cdcr.us	agrostis capillaris	Poaceae	Grass	C3	agrostis_capillaris	7	3.5	Database	Grass (C3)
cereep.fr	agrostis capillaris	Poaceae	Grass	C3	agrostis_capillaris	7	3.5	Database	Grass (C3)
hero.uk	agrostis capillaris	Poaceae	Grass	C3	agrostis_capillaris	7	3.5	Database	Grass (C3)
lancaster.uk	agrostis capillaris	Poaceae	Grass	C3	agrostis_capillaris	7	3.5	Database	Grass (C3)
pape.de	agrostis capillaris	Poaceae	Grass	C3	agrostis_capillaris	7	3.5	Database	Grass (C3)
rook.uk	agrostis capillaris	Poaceae	Grass	C3	agrostis_capillaris	7	3.5	Database	Grass (C3)
smith.us	agrostis capillaris	Poaceae	Grass	C3	agrostis_capillaris	7	3.5	Database	Grass (C3)
koffler.ca	agrostis gigantea	Poaceae	Grass	C3	agrostis_gigantea	6.09	3.045	Measured	Grass (C3)
cdcr.us	agrostis scabra	Poaceae	Grass	C3	agrostis_scabra	11.67	5.835	Measured	Grass (C3)
cbgb.us	agrostis sp.	Poaceae	Grass	C3	agrostis_sp.	NA	NA	NA	Grass (C3)
cereep.fr	agrostis sp.	Poaceae	Grass	C3	agrostis_sp.	NA	NA	NA	Grass (C3)
burren.ie	agrostis stolonifera	Poaceae	Grass	C3	agrostis_stolonifera	7	3.5	Database	Grass (C3)
cdcr.us	agrostis stolonifera	Poaceae	Grass	C3	agrostis_stolonifera	7	3.5	Database	Grass (C3)
lancaster.uk	agrostis stolonifera	Poaceae	Grass	C3	agrostis_stolonifera	7	3.5	Database	Grass (C3)
smith.us	aira caryophyllea	Poaceae	Grass	C3	aira_caryophyllea	12	6	Database	Grass (C3)
rook.uk	aira praecox	Poaceae	Grass	C3	aira_praecox	5.8	2.9	Database	Grass (C3)
burren.ie	ajuga reptans	Lamiaceae	Perennial Forb	C3	ajuga_reptans	NA	NA	NA	Perennial Forb
frue.ch	alchemilla xanthochlora	Rosaceae	Perennial Forb	C3	alchemilla_xanthochlora	NA	NA	NA	Perennial Forb
trel.us	alisma subcordatum	Alismataceae	Perennial Forb	C3	alisma_subcordatum	NA	NA	NA	Perennial Forb
hall.us	allium canadense	Amaryllidaceae	Geophyte	C3	allium_canadense	88.2	44.1	Database	Geophyte
kbs.us	allium sp.	Amaryllidaceae	Geophyte	C3	allium_sp.	NA	NA	NA	Geophyte
lake.us	allium stellatum	Amaryllidaceae	Geophyte	C3	allium_stellatum	44	22	Database	Geophyte
hnvr.us	allium vineale	Amaryllidaceae	Geophyte	C3	allium_vineale	39.066	19.533	Database	Geophyte
cowi.ca	alnus rubra	Betulaceae	Woody	C3	alnus_rubra	NA	NA	NA	Woody
cdcr.us	alnus sp.	Betulaceae	Woody	C3	alnus_sp.	NA	NA	NA	Woody
bayr.de	alopecurus pratensis	Poaceae	Grass	C3	alopecurus_pratensis	13.6	6.8	Database	Grass (C3)
cowi.ca	alopecurus pratensis	Poaceae	Grass	C3	alopecurus_pratensis	13.6	6.8	Database	Grass (C3)
frue.ch	alopecurus pratensis	Poaceae	Grass	C3	alopecurus_pratensis	13.6	6.8	Database	Grass (C3)
hero.uk	alopecurus pratensis	Poaceae	Grass	C3	alopecurus_pratensis	13.6	6.8	Database	Grass (C3)
bldr.us	alyssum simplex	Brassicaceae	Annual Forb	C3	alyssum_simplex	NA	NA	NA	Annual Forb
spin.us	amaranthus retroflexus	Amaranthaceae	Annual Forb	C4	amaranthus_retroflexus	1.8	0.9	Database	Annual Forb
cbgb.us	ambrosia artemisiifolia	Asteraceae	Annual Forb	C3	ambrosia_artemisiifolia	2.35	1.175	Database	Annual Forb
hall.us	ambrosia artemisiifolia	Asteraceae	Annual Forb	C3	ambrosia_artemisiifolia	2.35	1.175	Database	Annual Forb
kbs.us	ambrosia artemisiifolia	Asteraceae	Annual Forb	C3	ambrosia_artemisiifolia	2.35	1.175	Database	Annual Forb
konz.us	ambrosia artemisiifolia	Asteraceae	Annual Forb	C3	ambrosia_artemisiifolia	2.35	1.175	Database	Annual Forb
mcdan.us	ambrosia artemisiifolia	Asteraceae	Annual Forb	C3	ambrosia_artemisiifolia	2.35	1.175	Database	Annual Forb
temple.us	ambrosia artemisiifolia	Asteraceae	Annual Forb	C3	ambrosia_artemisiifolia	2.35	1.175	Database	Annual Forb
cdcr.us	ambrosia artemisiifolia	Asteraceae	Annual Forb	C3	ambrosia_artemisiifolia_cdcr	2.412	1.206	Measured	Annual Forb
bldr.us	ambrosia psilostachya	Asteraceae	Perennial Forb	C3	ambrosia_psilostachya	5.814	2.907	Measured	Perennial Forb
cbgb.us	ambrosia psilostachya	Asteraceae	Perennial Forb	C3	ambrosia_psilostachya	5.814	2.907	Measured	Perennial Forb
konz.us	ambrosia psilostachya	Asteraceae	Perennial Forb	C3	ambrosia_psilostachya	5.814	2.907	Measured	Perennial Forb
lake.us	ambrosia psilostachya	Asteraceae	Perennial Forb	C3	ambrosia_psilostachya	5.814	2.907	Measured	Perennial Forb
temple.us	ambrosia psilostachya	Asteraceae	Perennial Forb	C3	ambrosia_psilostachya	5.814	2.907	Measured	Perennial Forb
cbgb.us	ambrosia trifida	Asteraceae	Annual Forb	C3	ambrosia_trifida	3.82	1.91	Database	Annual Forb
temple.us	ambrosia trifida	Asteraceae	Annual Forb	C3	ambrosia_trifida_temple	3.71	1.855	Measured	Annual Forb
lake.us	amorpha canescens	Fabaceae	Legume	C3	amorpha_canescens	1.7	0.85	Database	Legume
konz.us	amorpha canescens	Fabaceae	Legume	C3	amorpha_canescens_konz	1.838	0.919	Measured	Legume
spin.us	ampelamus laevis	Apocynaceae	Perennial Forb	C3	ampelamus_laevis	NA	NA	NA	Perennial Forb
lancaster.uk	anagallis arvensis	Primulaceae	Annual Forb	C3	anagallis_arvensis	NA	NA	NA	Annual Forb
cdcr.us	anaphalis margaritacea	Asteraceae	Perennial Forb	C3	anaphalis_margaritacea	4.882	2.441	Measured	Perennial Forb
glcr.us	andropogon gerardii	Poaceae	Grass	C4	andropogon_gerardii	7.2	3.6	Database	Grass (C4)
hall.us	andropogon gerardii	Poaceae	Grass	C4	andropogon_gerardii	7.2	3.6	Database	Grass (C4)
lake.us	andropogon gerardii	Poaceae	Grass	C4	andropogon_gerardii	7.2	3.6	Database	Grass (C4)
temple.us	andropogon gerardii	Poaceae	Grass	C4	andropogon_gerardii	7.2	3.6	Database	Grass (C4)
trel.us	andropogon gerardii	Poaceae	Grass	C4	andropogon_gerardii	7.2	3.6	Database	Grass (C4)
cbgb.us	andropogon gerardii	Poaceae	Grass	C4	andropogon_gerardii_cbgb	6.49	3.245	Measured	Grass (C4)
cdcr.us	andropogon gerardii	Poaceae	Grass	C4	andropogon_gerardii_cdcr	6.45	3.225	Measured	Grass (C4)
konz.us	andropogon gerardii	Poaceae	Grass	C4	andropogon_gerardii_konz	9.72	4.86	Measured	Grass (C4)
msum.us	andropogon gerardii	Poaceae	Grass	C4	andropogon_gerardii_msum	5.862	2.931	Measured	Grass (C4)
hall.us	andropogon virginicus	Poaceae	Grass	C4	andropogon_virginicus	NA	NA	NA	Grass (C4)
mcdan.us	andropogon virginicus	Poaceae	Grass	C4	andropogon_virginicus	NA	NA	NA	Grass (C4)
cdcr.us	anemone canadensis	Ranunculaceae	Geophyte	C3	anemone_canadensis	10.32	5.16	Database	Geophyte
cdcr.us	anemone cylindrica	Ranunculaceae	Geophyte	C3	anemone_cylindrica	18.6	9.3	Database	Geophyte
lake.us	anemone cylindrica	Ranunculaceae	Geophyte	C3	anemone_cylindrica	18.6	9.3	Database	Geophyte
burren.ie	anemone nemorosa	Ranunculaceae	Geophyte	C3	anemone_nemorosa	35.98	17.99	Database	Geophyte
cbgb.us	anemone sp.	Ranunculaceae	Geophyte	C3	anemone_sp.	NA	NA	NA	Geophyte
frue.ch	angelica sylvestris	Apiaceae	Perennial Forb	C3	angelica_sylvestris	4.54	2.27	Database	Perennial Forb
hero.uk	angelica sylvestris	Apiaceae	Perennial Forb	C3	angelica_sylvestris	4.54	2.27	Database	Perennial Forb
cdcr.us	antennaria neglecta	Asteraceae	Perennial Forb	C3	antennaria_neglecta	15.976	7.988	Measured	Perennial Forb
konz.us	antennaria neglecta	Asteraceae	Perennial Forb	C3	antennaria_neglecta	15.976	7.988	Measured	Perennial Forb
bayr.de	anthoxanthum odoratum	Poaceae	Grass	C3	anthoxanthum_odoratum	11.8	5.9	Database	Grass (C3)
burren.ie	anthoxanthum odoratum	Poaceae	Grass	C3	anthoxanthum_odoratum	11.8	5.9	Database	Grass (C3)
cowi.ca	anthoxanthum odoratum	Poaceae	Grass	C3	anthoxanthum_odoratum	11.8	5.9	Database	Grass (C3)
frue.ch	anthoxanthum odoratum	Poaceae	Grass	C3	anthoxanthum_odoratum	11.8	5.9	Database	Grass (C3)
hero.uk	anthoxanthum odoratum	Poaceae	Grass	C3	anthoxanthum_odoratum	11.8	5.9	Database	Grass (C3)
lancaster.uk	anthoxanthum odoratum	Poaceae	Grass	C3	anthoxanthum_odoratum	11.8	5.9	Database	Grass (C3)
rook.uk	anthoxanthum odoratum	Poaceae	Grass	C3	anthoxanthum_odoratum	11.8	5.9	Database	Grass (C3)
smith.us	anthoxanthum odoratum	Poaceae	Grass	C3	anthoxanthum_odoratum	11.8	5.9	Database	Grass (C3)
cereep.fr	anthoxanthum odoratum	Poaceae	Grass	C3	anthoxanthum_odoratum_cereep	13.38	6.69	Measured	Grass (C3)
smith.us	anthriscus caucalis	Apiaceae	Annual Forb	C3	anthriscus_caucalis	NA	NA	NA	Annual Forb
frue.ch	anthriscus sylvestris	Apiaceae	Perennial Forb	C3	anthriscus_sylvestris	4.6	2.3	Database	Perennial Forb
badlau.de	apera spica-venti	Poaceae	Grass	C3	apera_spica-venti	10.8	5.4	Database	Grass (C3)
smith.us	aphanes arvensis	Rosaceae	Annual Forb	C3	aphanes_arvensis	1.2	0.6	Database	Annual Forb
bayr.de	apium graveolens	Apiaceae	Perennial Forb	C3	apium_graveolens	NA	NA	NA	Perennial Forb
cbgb.us	apocynum cannabinum	Apocynaceae	Perennial Forb	C3	apocynum_cannabinum	0.6	0.3	Database	Perennial Forb
kbs.us	apocynum cannabinum	Apocynaceae	Perennial Forb	C3	apocynum_cannabinum	0.6	0.3	Database	Perennial Forb
konz.us	apocynum cannabinum	Apocynaceae	Perennial Forb	C3	apocynum_cannabinum	0.6	0.3	Database	Perennial Forb
msum.us	apocynum cannabinum	Apocynaceae	Perennial Forb	C3	apocynum_cannabinum	0.6	0.3	Database	Perennial Forb
trel.us	apocynum cannabinum	Apocynaceae	Perennial Forb	C3	apocynum_cannabinum	0.6	0.3	Database	Perennial Forb
smith.us	arabidopsis thaliana	Brassicaceae	Annual Forb	C3	arabidopsis_thaliana	0.32	0.16	Database	Annual Forb
cdcr.us	arabis divaricarpa	Brassicaceae	Perennial Forb	C3	arabis_divaricarpa	0.968	0.484	Measured	Perennial Forb
cdcr.us	arabis hirsuta	Brassicaceae	Perennial Forb	C3	arabis_hirsuta	NA	NA	NA	Perennial Forb
jena.de	arenaria serpyllifolia	Caryophyllaceae	Annual Forb	C3	arenaria_serpyllifolia	1.6	0.8	Database	Annual Forb
konz.us	argemone polyanthemos	Papaveraceae	Perennial Forb	C3	argemone_polyanthemos	NA	NA	NA	Perennial Forb
cdcr.us	aristida basiramea	Poaceae	Grass	C4	aristida_basiramea	NA	NA	NA	Grass (C4)
badlau.de	arrhenatherum elatius	Poaceae	Grass	C3	arrhenatherum_elatius	16	8	Database	Grass (C3)
cereep.fr	arrhenatherum elatius	Poaceae	Grass	C3	arrhenatherum_elatius	16	8	Database	Grass (C3)
jena.de	arrhenatherum elatius	Poaceae	Grass	C3	arrhenatherum_elatius	16	8	Database	Grass (C3)
kbs.us	arrhenatherum elatius	Poaceae	Grass	C3	arrhenatherum_elatius	16	8	Database	Grass (C3)
bayr.de	arrhenatherum elatius	Poaceae	Grass	C3	arrhenatherum_elatius_bayr	16.3	8.15	Measured	Grass (C3)
cereep.fr	arrhenatherum elatius	Poaceae	Grass	C3	arrhenatherum_elatius_cereep	17.56	8.78	Measured	Grass (C3)
hero.uk	arrhenatherum elatius	Poaceae	Grass	C3	arrhenatherum_elatius_hero	16.306	8.153	Measured	Grass (C3)
rook.uk	arrhenatherum elatius	Poaceae	Grass	C3	arrhenatherum_elatius_hero	16.306	8.153	Measured	Grass (C3)
lake.us	artemisia ludoviciana	Asteraceae	Perennial Forb	C3	artemisia_ludoviciana	13.82	6.91	Database	Perennial Forb
konz.us	artemisia ludoviciana	Asteraceae	Perennial Forb	C3	artemisia_ludoviciana_konz	14.908	7.454	Measured	Perennial Forb
badlau.de	artemisia vulgaris	Asteraceae	Perennial Forb	C3	artemisia_vulgaris	6.49	3.245	Database	Perennial Forb
mcdan.us	arthraxon hispidus	Poaceae	Grass	C4	arthraxon_hispidus	NA	NA	NA	Grass (C4)
cbgb.us	asclepias amplexicaulis	Apocynaceae	Perennial Forb	C3	asclepias_amplexicaulis	NA	NA	NA	Perennial Forb
cbgb.us	asclepias incarnata	Apocynaceae	Perennial Forb	C3	asclepias_incarnata	NA	NA	NA	Perennial Forb
cdcr.us	asclepias ovalifolia	Apocynaceae	Perennial Forb	C3	asclepias_ovalifolia	0.742	0.371	Measured	Perennial Forb
cdcr.us	asclepias sp.	Apocynaceae	Perennial Forb	C3	asclepias_sp.	NA	NA	NA	Perennial Forb
hnvr.us	asclepias sp.	Apocynaceae	Perennial Forb	C3	asclepias_sp.	NA	NA	NA	Perennial Forb
konz.us	asclepias stenophylla	Apocynaceae	Perennial Forb	C3	asclepias_stenophylla	NA	NA	NA	Perennial Forb
konz.us	asclepias sullivantii	Apocynaceae	Perennial Forb	C3	asclepias_sullivantii	NA	NA	NA	Perennial Forb
glcr.us	asclepias syriaca	Apocynaceae	Perennial Forb	C3	asclepias_syriaca	0.84	0.42	Database	Perennial Forb
lake.us	asclepias syriaca	Apocynaceae	Perennial Forb	C3	asclepias_syriaca	0.84	0.42	Database	Perennial Forb
msum.us	asclepias syriaca	Apocynaceae	Perennial Forb	C3	asclepias_syriaca	0.84	0.42	Database	Perennial Forb
trel.us	asclepias syriaca	Apocynaceae	Perennial Forb	C3	asclepias_syriaca	0.84	0.42	Database	Perennial Forb
cbgb.us	asclepias syriaca	Apocynaceae	Perennial Forb	C3	asclepias_syriaca_cbgb	0.856	0.428	Measured	Perennial Forb
cdcr.us	asclepias syriaca	Apocynaceae	Perennial Forb	C3	asclepias_syriaca_cdcr	0.822	0.411	Measured	Perennial Forb
kbs.us	asclepias syriaca	Apocynaceae	Perennial Forb	C3	asclepias_syriaca_kbs	0.816	0.408	Measured	Perennial Forb
koffler.ca	asclepias syriaca	Apocynaceae	Perennial Forb	C3	asclepias_syriaca_koffler	0.742	0.371	Measured	Perennial Forb
konz.us	asclepias syriaca	Apocynaceae	Perennial Forb	C3	asclepias_syriaca_konz	0.518	0.259	Measured	Perennial Forb
cbgb.us	asclepias tuberosa	Apocynaceae	Perennial Forb	C3	asclepias_tuberosa	1.14	0.57	Database	Perennial Forb
cdcr.us	asclepias tuberosa	Apocynaceae	Perennial Forb	C3	asclepias_tuberosa	1.14	0.57	Database	Perennial Forb
kbs.us	asclepias tuberosa	Apocynaceae	Perennial Forb	C3	asclepias_tuberosa	1.14	0.57	Database	Perennial Forb
konz.us	asclepias tuberosa	Apocynaceae	Perennial Forb	C3	asclepias_tuberosa	1.14	0.57	Database	Perennial Forb
glcr.us	asclepias verticillata	Apocynaceae	Perennial Forb	C3	asclepias_verticillata	0.67	0.335	Database	Perennial Forb
konz.us	asclepias verticillata	Apocynaceae	Perennial Forb	C3	asclepias_verticillata	0.67	0.335	Database	Perennial Forb
lake.us	asclepias verticillata	Apocynaceae	Perennial Forb	C3	asclepias_verticillata	0.67	0.335	Database	Perennial Forb
cbgb.us	asclepias verticillata	Apocynaceae	Perennial Forb	C3	asclepias_verticillata_cbgb	0.634	0.317	Measured	Perennial Forb
konz.us	asclepias viridiflora	Apocynaceae	Perennial Forb	C3	asclepias_viridiflora	NA	NA	NA	Perennial Forb
konz.us	asclepias viridis	Apocynaceae	Perennial Forb	C3	asclepias_viridis	0.972	0.486	Measured	Perennial Forb
temple.us	asclepias viridis	Apocynaceae	Perennial Forb	C3	asclepias_viridis	0.972	0.486	Measured	Perennial Forb
cdcr.us	aster sp.	Asteraceae	Perennial Forb	C3	aster_sp.	NA	NA	NA	Perennial Forb
lake.us	astragalus canadensis	Fabaceae	Legume	C3	astragalus_canadensis	1.9	0.95	Database	Legume
mcdan.us	avena fatua	Poaceae	Grass	C3	avena_fatua	25.81	12.905	Database	Grass (C3)
cbgb.us	baptisia alba	Fabaceae	Legume	C3	baptisia_alba	3.01	1.505	Measured	Legume
konz.us	baptisia australis	Fabaceae	Legume	C3	baptisia_australis	2.776	1.388	Measured	Legume
konz.us	baptisia bracteata	Fabaceae	Legume	C3	baptisia_bracteata	2.4	1.2	Database	Legume
kbs.us	barbarea vulgaris	Brassicaceae	Perennial Forb	C3	barbarea_vulgaris	1.452	0.726	Measured	Perennial Forb
bayr.de	bellis perennis	Asteraceae	Perennial Forb	C3	bellis_perennis	3.154	1.577	Database	Perennial Forb
cereep.fr	bellis perennis	Asteraceae	Perennial Forb	C3	bellis_perennis	3.154	1.577	Database	Perennial Forb
cowi.ca	bellis perennis	Asteraceae	Perennial Forb	C3	bellis_perennis	3.154	1.577	Database	Perennial Forb
frue.ch	bellis perennis	Asteraceae	Perennial Forb	C3	bellis_perennis	3.154	1.577	Database	Perennial Forb
jena.de	bellis perennis	Asteraceae	Perennial Forb	C3	bellis_perennis	3.154	1.577	Database	Perennial Forb
smith.us	berberis aquifolium	Berberidaceae	Woody	C3	berberis_aquifolium	NA	NA	NA	Woody
cdcr.us	berteroa incana	Brassicaceae	Annual Forb	C3	berteroa_incana	1.572	0.786	Measured	Annual Forb
rook.uk	betula pendula	Betulaceae	Woody	C3	betula_pendula	0.98	0.49	Database	Woody
pape.de	betula pubescens	Betulaceae	Woody	C3	betula_pubescens	1.8	0.9	Database	Woody
rook.uk	betula pubescens	Betulaceae	Woody	C3	betula_pubescens	1.8	0.9	Database	Woody
bayr.de	betula sp.	Betulaceae	Woody	C3	betula_sp.	NA	NA	NA	Woody
temple.us	bifora americana	Apiaceae	Perennial Forb	C3	bifora_americana	NA	NA	NA	Perennial Forb
cbgb.us	boltonia asteroides	Asteraceae	Perennial Forb	C3	boltonia_asteroides	NA	NA	NA	Perennial Forb
temple.us	bothriochloa ischaemum	Poaceae	Grass	C4	bothriochloa_ischaemum	NA	NA	NA	Grass (C4)
temple.us	bothriochloa laguroides	Poaceae	Grass	C4	bothriochloa_laguroides	NA	NA	NA	Grass (C4)
cbgb.us	bouteloua curtipendula	Poaceae	Grass	C4	bouteloua_curtipendula	1.08	0.54	Database	Grass (C4)
glcr.us	bouteloua curtipendula	Poaceae	Grass	C4	bouteloua_curtipendula	1.08	0.54	Database	Grass (C4)
hall.us	bouteloua curtipendula	Poaceae	Grass	C4	bouteloua_curtipendula	1.08	0.54	Database	Grass (C4)
lake.us	bouteloua curtipendula	Poaceae	Grass	C4	bouteloua_curtipendula	1.08	0.54	Database	Grass (C4)
temple.us	bouteloua curtipendula	Poaceae	Grass	C4	bouteloua_curtipendula	1.08	0.54	Database	Grass (C4)
konz.us	bouteloua curtipendula	Poaceae	Grass	C4	bouteloua_curtipendula_konz	1.408	0.704	Measured	Grass (C4)
bldr.us	chondrosum gracile	Poaceae	Grass	C4	bouteloua_gracilis	1.4	0.7	Database	Grass (C4)
konz.us	chondrosum gracile	Poaceae	Grass	C4	bouteloua_gracilis	1.4	0.7	Database	Grass (C4)
frue.ch	brassica nigra	Brassicaceae	Annual Forb	C3	brassica_nigra	1.6	0.8	Database	Annual Forb
smith.us	brassica nigra	Brassicaceae	Annual Forb	C3	brassica_nigra	1.6	0.8	Database	Annual Forb
smith.us	brassica rapa	Brassicaceae	Annual Forb	C3	brassica_rapa	1.6	0.8	Database	Annual Forb
koffler.ca	brassica sp.	Brassicaceae	Annual Forb	C3	brassica_sp.	NA	NA	NA	Annual Forb
spin.us	brassica sp.	Brassicaceae	Annual Forb	C3	brassica_sp.	NA	NA	NA	Annual Forb
lake.us	brickellia eupatorioides	Asteraceae	Perennial Forb	C3	brickellia_eupatorioides	2.5	1.25	Database	Perennial Forb
temple.us	brickellia eupatorioides	Asteraceae	Perennial Forb	C3	brickellia_eupatorioides	2.5	1.25	Database	Perennial Forb
cbgb.us	brickellia eupatorioides	Asteraceae	Perennial Forb	C3	brickellia_eupatorioides_cbgb	2.182	1.091	Measured	Perennial Forb
konz.us	brickellia eupatorioides	Asteraceae	Perennial Forb	C3	brickellia_eupatorioides_konz	2.208	1.104	Measured	Perennial Forb
burren.ie	briza media	Poaceae	Grass	C3	briza_media	10.4	5.2	Database	Grass (C3)
smith.us	brodiaea coronaria	Asparagaceae	Geophyte	C3	brodiaea_coronaria	NA	NA	NA	Geophyte
bldr.us	bromus arvensis	Poaceae	Grass	C3	bromus_arvensis	12.6	6.3	Database	Grass (C3)
smith.us	bromus diandrus	Poaceae	Grass	C3	bromus_diandrus	NA	NA	NA	Grass (C3)
badlau.de	bromus erectus	Poaceae	Grass	C3	bromus_erectus	6.19	3.095	Database	Grass (C3)
badlau.de	bromus hordeaceus	Poaceae	Grass	C3	bromus_hordeaceus	18.4	9.2	Database	Grass (C3)
cereep.fr	bromus hordeaceus	Poaceae	Grass	C3	bromus_hordeaceus	18.4	9.2	Database	Grass (C3)
cowi.ca	bromus hordeaceus	Poaceae	Grass	C3	bromus_hordeaceus	18.4	9.2	Database	Grass (C3)
jena.de	bromus hordeaceus	Poaceae	Grass	C3	bromus_hordeaceus	18.4	9.2	Database	Grass (C3)
smith.us	bromus hordeaceus	Poaceae	Grass	C3	bromus_hordeaceus	18.4	9.2	Database	Grass (C3)
cdcr.us	bromus inermis	Poaceae	Grass	C3	bromus_inermis	11.74	5.87	Database	Grass (C3)
hnvr.us	bromus inermis	Poaceae	Grass	C3	bromus_inermis	11.74	5.87	Database	Grass (C3)
spin.us	bromus inermis	Poaceae	Grass	C3	bromus_inermis	11.74	5.87	Database	Grass (C3)
trel.us	bromus inermis	Poaceae	Grass	C3	bromus_inermis	11.74	5.87	Database	Grass (C3)
cbgb.us	bromus inermis	Poaceae	Grass	C3	bromus_inermis_cbgb	22.432	11.216	Measured	Grass (C3)
lake.us	bromus inermis	Poaceae	Grass	C3	bromus_inermis_cbgb	22.432	11.216	Measured	Grass (C3)
kbs.us	bromus inermis	Poaceae	Grass	C3	bromus_inermis_kbs	22.932	11.466	Measured	Grass (C3)
koffler.ca	bromus inermis	Poaceae	Grass	C3	bromus_inermis_koffler	21.826	10.913	Measured	Grass (C3)
msum.us	bromus inermis	Poaceae	Grass	C3	bromus_inermis_msum	21.266	10.633	Measured	Grass (C3)
badlau.de	bromus japonicus	Poaceae	Grass	C3	bromus_japonicus	11	5.5	Database	Grass (C3)
temple.us	bromus japonicus	Poaceae	Grass	C3	bromus_japonicus	11	5.5	Database	Grass (C3)
cereep.fr	bromus pectinatus	Poaceae	Grass	C3	bromus_pectinatus	NA	NA	NA	Grass (C3)
cereep.fr	bromus racemosus	Poaceae	Grass	C3	bromus_racemosus	27	13.5	Database	Grass (C3)
trel.us	bromus sp.	Poaceae	Grass	C3	bromus_sp.	NA	NA	NA	Grass (C3)
badlau.de	bromus sterilis	Poaceae	Grass	C3	bromus_sterilis	5.96	2.98	Database	Grass (C3)
cowi.ca	bromus sterilis	Poaceae	Grass	C3	bromus_sterilis	5.96	2.98	Database	Grass (C3)
jena.de	bromus sterilis	Poaceae	Grass	C3	bromus_sterilis	5.96	2.98	Database	Grass (C3)
bldr.us	bromus tectorum	Poaceae	Grass	C3	bromus_tectorum	6.6	3.3	Database	Grass (C3)
bldr.us	buchloe dactyloides	Poaceae	Grass	C4	buchloe_dactyloides	1.59	0.795	Database	Grass (C4)
lake.us	buchloe dactyloides	Poaceae	Grass	C4	buchloe_dactyloides	1.59	0.795	Database	Grass (C4)
mcdan.us	buddleja sp.	Scrophulariaceae	Woody	C3	buddleja_sp.	NA	NA	NA	Woody
badlau.de	calamagrostis epigejos	Poaceae	Grass	C3	calamagrostis_epigejos	4.4	2.2	Database	Grass (C3)
cereep.fr	calamagrostis epigejos	Poaceae	Grass	C3	calamagrostis_epigejos	4.4	2.2	Database	Grass (C3)
burren.ie	calluna vulgaris	Ericaceae	Woody	C3	calluna_vulgaris	1.26	0.63	Database	Woody
hnvr.us	calystegia sepium	Convolvulaceae	Perennial Forb	C3	calystegia_sepium	1.6	0.8	Database	Perennial Forb
mcdan.us	calystegia sepium	Convolvulaceae	Perennial Forb	C3	calystegia_sepium	1.6	0.8	Database	Perennial Forb
cereep.fr	campanula rapunculus	Campanulaceae	Perennial Forb	C3	campanula_rapunculus	5.88	2.94	Measured	Perennial Forb
burren.ie	campanula rotundifolia	Campanulaceae	Perennial Forb	C3	campanula_rotundifolia	2.192	1.096	Database	Perennial Forb
cereep.fr	campanula rotundifolia	Campanulaceae	Perennial Forb	C3	campanula_rotundifolia	2.192	1.096	Database	Perennial Forb
hall.us	campsis radicans	Bignoniaceae	Woody	C3	campsis_radicans	0.99	0.495	Database	Woody
spin.us	campsis radicans	Bignoniaceae	Woody	C3	campsis_radicans	0.99	0.495	Database	Woody
cbgb.us	cannabis sativa	Cannabaceae	Annual Forb	C3	cannabis_sativa	1.67	0.835	Database	Annual Forb
badlau.de	capsella bursa-pastoris	Brassicaceae	Annual Forb	C3	capsella_bursa-pastoris	0.8	0.4	Database	Annual Forb
jena.de	capsella bursa-pastoris	Brassicaceae	Annual Forb	C3	capsella_bursa-pastoris	0.8	0.4	Database	Annual Forb
spin.us	capsella bursa-pastoris	Brassicaceae	Annual Forb	C3	capsella_bursa-pastoris	0.8	0.4	Database	Annual Forb
hall.us	cardamine hirsuta	Brassicaceae	Annual Forb	C3	cardamine_hirsuta	0.458	0.229	Database	Annual Forb
jena.de	cardamine hirsuta	Brassicaceae	Annual Forb	C3	cardamine_hirsuta	0.458	0.229	Database	Annual Forb
smith.us	cardamine oligosperma	Brassicaceae	Annual Forb	C3	cardamine_oligosperma	NA	NA	NA	Annual Forb
hero.uk	cardamine pratensis	Brassicaceae	Perennial Forb	C3	cardamine_pratensis	1.02	0.51	Measured	Perennial Forb
lancaster.uk	cardamine pratensis	Brassicaceae	Perennial Forb	C3	cardamine_pratensis	1.02	0.51	Measured	Perennial Forb
badlau.de	carduus acanthoides	Asteraceae	Perennial Forb	C3	carduus_acanthoides	1.94	0.97	Measured	Perennial Forb
badlau.de	carduus crispus	Asteraceae	Perennial Forb	C3	carduus_crispus	1.65	0.825	Database	Perennial Forb
hall.us	carduus nutans	Asteraceae	Perennial Forb	C3	carduus_nutans	NA	NA	NA	Perennial Forb
cbgb.us	carduus sp.	Asteraceae	Perennial Forb	C3	carduus_sp.	NA	NA	NA	Perennial Forb
msum.us	carex bicknellii	Cyperaceae	Perennial Forb	C3	carex_bicknellii	0.718	0.359	Database	Perennial Forb
konz.us	carex brevior	Cyperaceae	Perennial Forb	C4	carex_brevior	0.698	0.349	Database	Perennial Forb
burren.ie	carex caryophyllea	Cyperaceae	Perennial Forb	C3	carex_caryophyllea	1.02	0.51	Database	Perennial Forb
lancaster.uk	carex disticha	Cyperaceae	Perennial Forb	C3	carex_disticha	0.86	0.43	Database	Perennial Forb
cereep.fr	carex divulsa	Cyperaceae	Perennial Forb	C3	carex_divulsa	1	0.5	Measured	Perennial Forb
burren.ie	carex flacca	Cyperaceae	Perennial Forb	C3	carex_flacca	2.12	1.06	Database	Perennial Forb
hnvr.us	carex gracillima	Cyperaceae	Perennial Forb	C3	carex_gracillima	1.05	0.525	Database	Perennial Forb
hero.uk	carex hirta	Cyperaceae	Perennial Forb	C3	carex_hirta	0.66	0.33	Database	Perennial Forb
konz.us	carex inops	Cyperaceae	Perennial Forb	C4	carex_inops	NA	NA	NA	Perennial Forb
konz.us	carex meadii	Cyperaceae	Perennial Forb	C3	carex_meadii	1.304	0.652	Measured	Perennial Forb
hero.uk	carex muricata	Cyperaceae	Perennial Forb	C3	carex_muricata	0.78	0.39	Database	Perennial Forb
burren.ie	carex panicea	Cyperaceae	Perennial Forb	C3	carex_panicea	1.38	0.69	Database	Perennial Forb
koffler.ca	carex plantaginea	Cyperaceae	Perennial Forb	C3	carex_plantaginea	0.8	0.4	Database	Perennial Forb
burren.ie	carex pulicaris	Cyperaceae	Perennial Forb	C3	carex_pulicaris	0.64	0.32	Database	Perennial Forb
cdcr.us	carex scoparia	Cyperaceae	Perennial Forb	C3	carex_scoparia	0.706	0.353	Database	Perennial Forb
hero.uk	carex scoparia	Cyperaceae	Perennial Forb	C3	carex_scoparia	0.706	0.353	Database	Perennial Forb
rook.uk	carex scoparia	Cyperaceae	Perennial Forb	C3	carex_scoparia	0.706	0.353	Database	Perennial Forb
cbgb.us	carex sp.	Cyperaceae	Perennial Forb	C3	carex_sp.	NA	NA	NA	Perennial Forb
cdcr.us	carex sp.	Cyperaceae	Perennial Forb	C3	carex_sp.	NA	NA	NA	Perennial Forb
hall.us	carex sp.	Cyperaceae	Perennial Forb	C3	carex_sp.	NA	NA	NA	Perennial Forb
hnvr.us	carex sp.	Cyperaceae	Perennial Forb	C3	carex_sp.	NA	NA	NA	Perennial Forb
lake.us	carex sp.	Cyperaceae	Perennial Forb	C3	carex_sp.	NA	NA	NA	Perennial Forb
trel.us	carex sp.	Cyperaceae	Perennial Forb	C3	carex_sp.	NA	NA	NA	Perennial Forb
koffler.ca	carex sp.	Cyperaceae	Perennial Forb	C3	carex_sp._koffler	16.678	8.339	Measured	Perennial Forb
spin.us	carex sp.	Cyperaceae	Perennial Forb	C3	carex_sp._spin	0.988	0.494	Measured	Perennial Forb
konz.us	ceanothus herbaceus	Rhamnaceae	Woody	C3	ceanothus_herbaceus	1.18	0.59	Database	Woody
mcdan.us	celastrus orbiculatus	Celastraceae	Woody	C3	celastrus_orbiculatus	0.77	0.385	Database	Woody
kbs.us	celastrus orbiculatus	Celastraceae	Woody	C3	celastrus_orbiculatus_kbs	0.824	0.412	Measured	Woody
hall.us	celtis laevigata	Cannabaceae	Woody	C3	celtis_laevigata	NA	NA	NA	Woody
spin.us	celtis laevigata	Cannabaceae	Woody	C3	celtis_laevigata	NA	NA	NA	Woody
temple.us	celtis laevigata	Cannabaceae	Woody	C3	celtis_occidentalis	1.182	0.591	Measured	Woody
bayr.de	centaurea jacea	Asteraceae	Perennial Forb	C3	centaurea_jacea	4.2	2.1	Measured	Perennial Forb
temple.us	centaurea melitensis	Asteraceae	Perennial Forb	C3	centaurea_melitensis	1.87	0.935	Database	Perennial Forb
burren.ie	centaurea nigra	Asteraceae	Perennial Forb	C3	centaurea_nigra	2.4	1.2	Measured	Perennial Forb
kbs.us	centaurea stoebe	Asteraceae	Perennial Forb	C3	centaurea_stoebe	3.186	1.593	Measured	Perennial Forb
badlau.de	cerastium fontanum	Caryophyllaceae	Perennial Forb	C3	cerastium_fontanum	5.8	2.9	Database	Perennial Forb
bayr.de	cerastium fontanum	Caryophyllaceae	Perennial Forb	C3	cerastium_fontanum	5.8	2.9	Database	Perennial Forb
burren.ie	cerastium fontanum	Caryophyllaceae	Perennial Forb	C3	cerastium_fontanum	5.8	2.9	Database	Perennial Forb
cereep.fr	cerastium fontanum	Caryophyllaceae	Perennial Forb	C3	cerastium_fontanum	5.8	2.9	Database	Perennial Forb
cowi.ca	cerastium fontanum	Caryophyllaceae	Perennial Forb	C3	cerastium_fontanum	5.8	2.9	Database	Perennial Forb
frue.ch	cerastium fontanum	Caryophyllaceae	Perennial Forb	C3	cerastium_fontanum	5.8	2.9	Database	Perennial Forb
hero.uk	cerastium fontanum	Caryophyllaceae	Perennial Forb	C3	cerastium_fontanum	5.8	2.9	Database	Perennial Forb
jena.de	cerastium fontanum	Caryophyllaceae	Perennial Forb	C3	cerastium_fontanum	5.8	2.9	Database	Perennial Forb
lancaster.uk	cerastium fontanum	Caryophyllaceae	Perennial Forb	C3	cerastium_fontanum	5.8	2.9	Database	Perennial Forb
rook.uk	cerastium fontanum	Caryophyllaceae	Perennial Forb	C3	cerastium_fontanum	5.8	2.9	Database	Perennial Forb
koffler.ca	cerastium fontanum	Caryophyllaceae	Perennial Forb	C3	cerastium_fontanum_koffler	5.762	2.881	Measured	Perennial Forb
hall.us	cerastium glomeratum	Caryophyllaceae	Perennial Forb	C3	cerastium_glomeratum	5.806	2.903	Measured	Perennial Forb
jena.de	cerastium glomeratum	Caryophyllaceae	Perennial Forb	C3	cerastium_glomeratum	5.806	2.903	Measured	Perennial Forb
kbs.us	cerastium glomeratum	Caryophyllaceae	Perennial Forb	C3	cerastium_glomeratum	5.806	2.903	Measured	Perennial Forb
smith.us	cerastium glomeratum	Caryophyllaceae	Perennial Forb	C3	cerastium_glomeratum	5.806	2.903	Measured	Perennial Forb
spin.us	cerastium glomeratum	Caryophyllaceae	Perennial Forb	C3	cerastium_glomeratum	5.806	2.903	Measured	Perennial Forb
pape.de	ceratocapnos claviculata	Papaveraceae	Annual Forb	C3	ceratocapnos_claviculata	NA	NA	NA	Annual Forb
cbgb.us	chamaecrista fasciculata	Fabaceae	Legume	C3	chamaecrista_fasciculata	1.458	0.729	Measured	Legume
bayr.de	chenopodium album	Amaranthaceae	Annual Forb	C3	chenopodium_album	1.53	0.765	Database	Annual Forb
hall.us	chenopodium album	Amaranthaceae	Annual Forb	C3	chenopodium_album	1.53	0.765	Database	Annual Forb
jena.de	chenopodium album	Amaranthaceae	Annual Forb	C3	chenopodium_album	1.53	0.765	Database	Annual Forb
kbs.us	chenopodium album	Amaranthaceae	Annual Forb	C3	chenopodium_album	1.53	0.765	Database	Annual Forb
cbgb.us	chenopodium album	Amaranthaceae	Annual Forb	C3	chenopodium_album_cbgb	1.98	0.99	Measured	Annual Forb
cdcr.us	chenopodium album	Amaranthaceae	Annual Forb	C3	chenopodium_album_cdcr	3.226	1.613	Measured	Annual Forb
konz.us	chenopodium album	Amaranthaceae	Annual Forb	C3	chenopodium_album_konz	1.208	0.604	Measured	Annual Forb
konz.us	chenopodium berlandieri	Amaranthaceae	Annual Forb	C3	chenopodium_berlandieri	2.97	1.485	Database	Annual Forb
cdcr.us	chenopodium sp.	Amaranthaceae	Annual Forb	C3	chenopodium_sp.	NA	NA	NA	Annual Forb
bldr.us	cichorium intybus	Asteraceae	Perennial Forb	C3	cichorium_intybus	2.65	1.325	Database	Perennial Forb
mcdan.us	cichorium intybus	Asteraceae	Perennial Forb	C3	cichorium_intybus	2.65	1.325	Database	Perennial Forb
glcr.us	cirsium altissimum	Asteraceae	Perennial Forb	C3	cirsium_altissimum	NA	NA	NA	Perennial Forb
konz.us	cirsium altissimum	Asteraceae	Perennial Forb	C3	cirsium_altissimum	NA	NA	NA	Perennial Forb
cbgb.us	cirsium arvense	Asteraceae	Perennial Forb	C3	cirsium_arvense	2.84	1.42	Database	Perennial Forb
cowi.ca	cirsium arvense	Asteraceae	Perennial Forb	C3	cirsium_arvense	2.84	1.42	Database	Perennial Forb
hall.us	cirsium arvense	Asteraceae	Perennial Forb	C3	cirsium_arvense	2.84	1.42	Database	Perennial Forb
hero.uk	cirsium arvense	Asteraceae	Perennial Forb	C3	cirsium_arvense	2.84	1.42	Database	Perennial Forb
jena.de	cirsium arvense	Asteraceae	Perennial Forb	C3	cirsium_arvense	2.84	1.42	Database	Perennial Forb
lake.us	cirsium arvense	Asteraceae	Perennial Forb	C3	cirsium_arvense	2.84	1.42	Database	Perennial Forb
lancaster.uk	cirsium arvense	Asteraceae	Perennial Forb	C3	cirsium_arvense	2.84	1.42	Database	Perennial Forb
mcdan.us	cirsium arvense	Asteraceae	Perennial Forb	C3	cirsium_arvense	2.84	1.42	Database	Perennial Forb
smith.us	cirsium arvense	Asteraceae	Perennial Forb	C3	cirsium_arvense	2.84	1.42	Database	Perennial Forb
badlau.de	cirsium arvense	Asteraceae	Perennial Forb	C3	cirsium_arvense_badlau	3.12	1.56	Measured	Perennial Forb
koffler.ca	cirsium arvense	Asteraceae	Perennial Forb	C3	cirsium_arvense_koffler	2.634	1.317	Measured	Perennial Forb
spin.us	cirsium arvense	Asteraceae	Perennial Forb	C3	cirsium_arvense_spin	2.114	1.057	Measured	Perennial Forb
temple.us	cirsium engelmannii	Asteraceae	Perennial Forb	C3	cirsium_engelmannii	NA	NA	NA	Perennial Forb
hero.uk	cirsium palustre	Asteraceae	Perennial Forb	C3	cirsium_palustre	2.58	1.29	Database	Perennial Forb
lancaster.uk	cirsium palustre	Asteraceae	Perennial Forb	C3	cirsium_palustre	2.58	1.29	Database	Perennial Forb
pape.de	cirsium palustre	Asteraceae	Perennial Forb	C3	cirsium_palustre	2.58	1.29	Database	Perennial Forb
rook.uk	cirsium palustre	Asteraceae	Perennial Forb	C3	cirsium_palustre	2.58	1.29	Database	Perennial Forb
cbgb.us	cirsium sp.	Asteraceae	Perennial Forb	C3	cirsium_sp.	NA	NA	NA	Perennial Forb
konz.us	cirsium undulatum	Asteraceae	Perennial Forb	C3	cirsium_undulatum	NA	NA	NA	Perennial Forb
cbgb.us	cirsium vulgare	Asteraceae	Perennial Forb	C3	cirsium_vulgare	5.54	2.77	Database	Perennial Forb
cowi.ca	cirsium vulgare	Asteraceae	Perennial Forb	C3	cirsium_vulgare	5.54	2.77	Database	Perennial Forb
hall.us	cirsium vulgare	Asteraceae	Perennial Forb	C3	cirsium_vulgare	5.54	2.77	Database	Perennial Forb
hero.uk	cirsium vulgare	Asteraceae	Perennial Forb	C3	cirsium_vulgare	5.54	2.77	Database	Perennial Forb
lancaster.uk	cirsium vulgare	Asteraceae	Perennial Forb	C3	cirsium_vulgare	5.54	2.77	Database	Perennial Forb
mcdan.us	cirsium vulgare	Asteraceae	Perennial Forb	C3	cirsium_vulgare	5.54	2.77	Database	Perennial Forb
rook.uk	cirsium vulgare	Asteraceae	Perennial Forb	C3	cirsium_vulgare	5.54	2.77	Database	Perennial Forb
smith.us	cirsium vulgare	Asteraceae	Perennial Forb	C3	cirsium_vulgare	5.54	2.77	Database	Perennial Forb
trel.us	cirsium vulgare	Asteraceae	Perennial Forb	C3	cirsium_vulgare	5.54	2.77	Database	Perennial Forb
smith.us	claytonia perfoliata	Montiaceae	Annual Forb	C3	claytonia_perfoliata	NA	NA	NA	Annual Forb
badlau.de	clematis vitalba	Ranunculaceae	Perennial Forb	C3	clematis_vitalba	16.81	8.405	Database	Perennial Forb
cereep.fr	clinopodium vulgare	Lamiaceae	Perennial Forb	C3	clinopodium_vulgare	0.89	0.445	Database	Perennial Forb
temple.us	cocculus carolinus	Menispermaceae	Perennial Forb	C3	cocculus_carolinus	4.018	2.009	Measured	Perennial Forb
lake.us	comandra umbellata	Santalaceae	Perennial Forb	C3	comandra_umbellata	2.29	1.145	Database	Perennial Forb
temple.us	commelina communis	Commelinaceae	Annual Forb	C3	commelina_communis	1.2	0.6	Database	Annual Forb
mcdan.us	commelina erecta	Commelinaceae	Geophyte	C3	commelina_erecta_temple	6.54	3.27	Measured	Geophyte
burren.ie	conopodium majus	Apiaceae	Geophyte	C3	conopodium_majus	8.26	4.13	Measured	Geophyte
jena.de	consolida regalis	Ranunculaceae	Annual Forb	C3	consolida_regalis	8.6	4.3	Database	Annual Forb
bldr.us	convolvulus arvensis	Convolvulaceae	Perennial Forb	C3	convolvulus_arvensis	1.33	0.665	Database	Perennial Forb
cbgb.us	convolvulus arvensis	Convolvulaceae	Perennial Forb	C3	convolvulus_arvensis	1.33	0.665	Database	Perennial Forb
cereep.fr	convolvulus arvensis	Convolvulaceae	Perennial Forb	C3	convolvulus_arvensis	1.33	0.665	Database	Perennial Forb
cowi.ca	convolvulus arvensis	Convolvulaceae	Perennial Forb	C3	convolvulus_arvensis	1.33	0.665	Database	Perennial Forb
jena.de	convolvulus arvensis	Convolvulaceae	Perennial Forb	C3	convolvulus_arvensis	1.33	0.665	Database	Perennial Forb
lake.us	convolvulus arvensis	Convolvulaceae	Perennial Forb	C3	convolvulus_arvensis	1.33	0.665	Database	Perennial Forb
smith.us	convolvulus arvensis	Convolvulaceae	Perennial Forb	C3	convolvulus_arvensis	1.33	0.665	Database	Perennial Forb
temple.us	convolvulus sp.	Convolvulaceae	Perennial Forb	C3	convolvulus_sp.	NA	NA	NA	Perennial Forb
badlau.de	conyza canadensis	Asteraceae	Annual Forb	C3	conyza_canadensis	0.9	0.45	Database	Annual Forb
cbgb.us	conyza canadensis	Asteraceae	Annual Forb	C3	conyza_canadensis	0.9	0.45	Database	Annual Forb
cdcr.us	conyza canadensis	Asteraceae	Annual Forb	C3	conyza_canadensis	0.9	0.45	Database	Annual Forb
glcr.us	conyza canadensis	Asteraceae	Annual Forb	C3	conyza_canadensis	0.9	0.45	Database	Annual Forb
hall.us	conyza canadensis	Asteraceae	Annual Forb	C3	conyza_canadensis	0.9	0.45	Database	Annual Forb
konz.us	conyza canadensis	Asteraceae	Annual Forb	C3	conyza_canadensis	0.9	0.45	Database	Annual Forb
lake.us	conyza canadensis	Asteraceae	Annual Forb	C3	conyza_canadensis	0.9	0.45	Database	Annual Forb
mcdan.us	conyza canadensis	Asteraceae	Annual Forb	C3	conyza_canadensis	0.9	0.45	Database	Annual Forb
lake.us	coreopsis palmata	Asteraceae	Perennial Forb	C3	coreopsis_palmata	5.43	2.715	Database	Perennial Forb
trel.us	coreopsis tripteris	Asteraceae	Perennial Forb	C3	coreopsis_tripteris	5.09	2.545	Database	Perennial Forb
cbgb.us	coreopsis tripteris	Asteraceae	Perennial Forb	C3	coreopsis_tripteris_cbgb	7.13	3.565	Measured	Perennial Forb
koffler.ca	cornus sericea	Cornaceae	Woody	C3	cornus_sericea	2.4	1.2	Database	Woody
cbgb.us	cornus sp.	Cornaceae	Woody	C3	cornus_sp.	NA	NA	NA	Woody
mcdan.us	cornus sp.	Cornaceae	Woody	C3	cornus_sp.	NA	NA	NA	Woody
burren.ie	corylus avellana	Betulaceae	Woody	C3	corylus_avellana	0.85	0.425	Database	Woody
bayr.de	crataegus monogyna	Rosaceae	Woody	C3	crataegus_monogyna	1.52	0.76	Database	Woody
cowi.ca	crataegus monogyna	Rosaceae	Woody	C3	crataegus_monogyna	1.52	0.76	Database	Woody
bayr.de	crataegus sp.	Rosaceae	Woody	C3	crataegus_sp.	NA	NA	NA	Woody
cowi.ca	crataegus sp.	Rosaceae	Woody	C3	crataegus_sp.	NA	NA	NA	Woody
hnvr.us	crataegus sp.	Rosaceae	Woody	C3	crataegus_sp.	NA	NA	NA	Woody
badlau.de	crepis biennis	Asteraceae	Perennial Forb	C3	crepis_biennis	17.28	8.64	Measured	Perennial Forb
bayr.de	crepis biennis	Asteraceae	Perennial Forb	C3	crepis_biennis	17.28	8.64	Measured	Perennial Forb
jena.de	crepis biennis	Asteraceae	Perennial Forb	C3	crepis_biennis	17.28	8.64	Measured	Perennial Forb
badlau.de	crepis capillaris	Asteraceae	Annual Forb	C3	crepis_capillaris	4.2	2.1	Database	Annual Forb
cereep.fr	crepis capillaris	Asteraceae	Annual Forb	C3	crepis_capillaris	4.2	2.1	Database	Annual Forb
hero.uk	crepis capillaris	Asteraceae	Annual Forb	C3	crepis_capillaris	4.2	2.1	Database	Annual Forb
rook.uk	crepis capillaris	Asteraceae	Annual Forb	C3	crepis_capillaris	4.2	2.1	Database	Annual Forb
smith.us	crepis capillaris	Asteraceae	Annual Forb	C3	crepis_capillaris	4.2	2.1	Database	Annual Forb
cereep.fr	crepis sp.	Asteraceae	Perennial Forb	C3	crepis_sp.	NA	NA	NA	Perennial Forb
cdcr.us	crepis tectorum	Asteraceae	Annual Forb	C3	crepis_tectorum	6.8	3.4	Database	Annual Forb
temple.us	croton monanthogynus	Euphorbiaceae	Annual Forb	C3	croton_monanthogynus	NA	NA	NA	Annual Forb
temple.us	croton monanthogynus	Euphorbiaceae	Annual Forb	C3	croton_monanthogynus	NA	NA	NA	Annual Forb
temple.us	cuscuta sp.	Convolvulaceae	Annual Forb	C3	cuscuta_sp.	NA	NA	NA	Annual Forb
temple.us	cuscuta sp.	Convolvulaceae	Perennial Forb	C3	cuscuta_sp.	NA	NA	NA	Perennial Forb
mcdan.us	cynodon dactylon	Poaceae	Grass	C4	cynodon_dactylon	1.6	0.8	Database	Grass (C4)
burren.ie	cynodon sp.	Poaceae	Grass	C4	cynodon_sp.	NA	NA	NA	Grass (C4)
bayr.de	cynosurus cristatus	Poaceae	Grass	C3	cynosurus_cristatus	6.096	3.048	Database	Grass (C3)
burren.ie	cynosurus cristatus	Poaceae	Grass	C3	cynosurus_cristatus	6.096	3.048	Database	Grass (C3)
frue.ch	cynosurus cristatus	Poaceae	Grass	C3	cynosurus_cristatus	6.096	3.048	Database	Grass (C3)
lancaster.uk	cynosurus cristatus	Poaceae	Grass	C3	cynosurus_cristatus	6.096	3.048	Database	Grass (C3)
cbgb.us	cyperus esculentus	Cyperaceae	Perennial Forb	C4	cyperus_esculentus	1.2	0.6	Database	Perennial Forb
kbs.us	cyperus esculentus	Cyperaceae	Perennial Forb	C4	cyperus_esculentus	1.2	0.6	Database	Perennial Forb
cdcr.us	cyperus filiculmis	Cyperaceae	Perennial Forb	C4	cyperus_filiculmis	1.318	0.659	Measured	Perennial Forb
cdcr.us	cyperus grayi	Cyperaceae	Perennial Forb	C4	cyperus_grayi	NA	NA	NA	Perennial Forb
cdcr.us	cyperus lupulinus	Cyperaceae	Perennial Forb	C4	cyperus_lupulinus	NA	NA	NA	Perennial Forb
cdcr.us	cyperus schweinitzii	Cyperaceae	Perennial Forb	C4	cyperus_schweinitzii	NA	NA	NA	Perennial Forb
cdcr.us	cyperus sp.	Cyperaceae	Perennial Forb	C4	cyperus_sp.	NA	NA	NA	Perennial Forb
konz.us	cyperus sp.	Cyperaceae	Perennial Forb	C4	cyperus_sp.	NA	NA	NA	Perennial Forb
bayr.de	dactylis glomerata	Poaceae	Grass	C3	dactylis_glomerata	6.6	3.3	Database	Grass (C3)
burren.ie	dactylis glomerata	Poaceae	Grass	C3	dactylis_glomerata	6.6	3.3	Database	Grass (C3)
cereep.fr	dactylis glomerata	Poaceae	Grass	C3	dactylis_glomerata	6.6	3.3	Database	Grass (C3)
frue.ch	dactylis glomerata	Poaceae	Grass	C3	dactylis_glomerata	6.6	3.3	Database	Grass (C3)
hnvr.us	dactylis glomerata	Poaceae	Grass	C3	dactylis_glomerata	6.6	3.3	Database	Grass (C3)
jena.de	dactylis glomerata	Poaceae	Grass	C3	dactylis_glomerata	6.6	3.3	Database	Grass (C3)
kbs.us	dactylis glomerata	Poaceae	Grass	C3	dactylis_glomerata	6.6	3.3	Database	Grass (C3)
koffler.ca	dactylis glomerata	Poaceae	Grass	C3	dactylis_glomerata	6.6	3.3	Database	Grass (C3)
smith.us	dactylis glomerata	Poaceae	Grass	C3	dactylis_glomerata	6.6	3.3	Database	Grass (C3)
spin.us	dactylis glomerata	Poaceae	Grass	C3	dactylis_glomerata	6.6	3.3	Database	Grass (C3)
badlau.de	dactylis glomerata	Poaceae	Grass	C3	dactylis_glomerata_badlau	8.52	4.26	Measured	Grass (C3)
hero.uk	dactylis glomerata	Poaceae	Grass	C3	dactylis_glomerata_hero	9.12	4.56	Measured	Grass (C3)
burren.ie	dactylorhiza fuchsii	Orchidaceae	Geophyte	C3	dactylorhiza_fuchsii	5.78	2.89	Database	Geophyte
burren.ie	dactylorhiza maculata	Orchidaceae	Geophyte	C3	dactylorhiza_maculata	6.8	3.4	Database	Geophyte
hero.uk	dactylorhiza majalis	Orchidaceae	Geophyte	C3	dactylorhiza_majalis	NA	NA	NA	Geophyte
hero.uk	dactylorhiza praetermissa	Orchidaceae	Geophyte	C3	dactylorhiza_praetermissa	26.92	13.46	Measured	Geophyte
burren.ie	dactylorhiza sp.	Orchidaceae	Geophyte	C3	dactylorhiza_sp.	NA	NA	NA	Geophyte
frue.ch	dactylorhiza sp.	Orchidaceae	Geophyte	C3	dactylorhiza_sp.	NA	NA	NA	Geophyte
lake.us	dalea candida	Fabaceae	Legume	C3	dalea_candida	0.99	0.495	Database	Legume
msum.us	dalea candida	Fabaceae	Legume	C3	dalea_candida	0.99	0.495	Database	Legume
konz.us	dalea candida	Fabaceae	Legume	C3	dalea_candida_konz	1.78	0.89	Measured	Legume
cbgb.us	dalea purpurea	Fabaceae	Legume	C3	dalea_purpurea	1.5	0.75	Database	Legume
konz.us	dalea purpurea	Fabaceae	Legume	C3	dalea_purpurea	1.5	0.75	Database	Legume
msum.us	dalea purpurea	Fabaceae	Legume	C3	dalea_purpurea	1.5	0.75	Database	Legume
lake.us	dalea sp.	Fabaceae	Legume	C3	dalea_sp.	NA	NA	NA	Legume
burren.ie	danthonia decumbens	Poaceae	Grass	C3	danthonia_decumbens	4.59	2.295	Database	Grass (C3)
hnvr.us	danthonia sericea	Poaceae	Grass	C3	danthonia_sericea	NA	NA	NA	Grass (C3)
cdcr.us	danthonia spicata	Poaceae	Grass	C3	danthonia_spicata	3.8	1.9	Database	Grass (C3)
badlau.de	daucus carota	Apiaceae	Perennial Forb	C3	daucus_carota	0.94	0.47	Database	Perennial Forb
cbgb.us	daucus carota	Apiaceae	Perennial Forb	C3	daucus_carota	0.94	0.47	Database	Perennial Forb
frue.ch	daucus carota	Apiaceae	Perennial Forb	C3	daucus_carota	0.94	0.47	Database	Perennial Forb
hnvr.us	daucus carota	Apiaceae	Perennial Forb	C3	daucus_carota	0.94	0.47	Database	Perennial Forb
jena.de	daucus carota	Apiaceae	Perennial Forb	C3	daucus_carota	0.94	0.47	Database	Perennial Forb
lake.us	daucus carota	Apiaceae	Perennial Forb	C3	daucus_carota	0.94	0.47	Database	Perennial Forb
mcdan.us	daucus carota	Apiaceae	Perennial Forb	C3	daucus_carota	0.94	0.47	Database	Perennial Forb
cereep.fr	daucus carota	Apiaceae	Perennial Forb	C3	daucus_carota_cereep	1.06	0.53	Measured	Perennial Forb
kbs.us	daucus carota	Apiaceae	Perennial Forb	C3	daucus_carota_kbs	1.06	0.53	Measured	Perennial Forb
koffler.ca	daucus carota	Apiaceae	Perennial Forb	C3	daucus_carota_koffler	0.976	0.488	Measured	Perennial Forb
hero.uk	deschampsia cespitosa	Poaceae	Grass	C3	deschampsia_cespitosa	10.43	5.215	Database	Grass (C3)
lancaster.uk	deschampsia cespitosa	Poaceae	Grass	C3	deschampsia_cespitosa	10.43	5.215	Database	Grass (C3)
bayr.de	deschampsia flexuosa	Poaceae	Grass	C3	deschampsia_flexuosa	11	5.5	Database	Grass (C3)
rook.uk	deschampsia flexuosa	Poaceae	Grass	C3	deschampsia_flexuosa	11	5.5	Database	Grass (C3)
badlau.de	descurainia sophia	Brassicaceae	Annual Forb	C3	descurainia_sophia	0.64	0.32	Measured	Annual Forb
temple.us	desmanthus illinoensis	Fabaceae	Legume	C3	desmanthus_illinoensis	2.736	1.368	Measured	Legume
cdcr.us	desmodium canadense	Fabaceae	Legume	C3	desmodium_canadense	0.91	0.455	Database	Legume
konz.us	desmodium illinoense	Fabaceae	Legume	C3	desmodium_illinoense	NA	NA	NA	Legume
bldr.us	dianthus armeria	Caryophyllaceae	Annual Forb	C3	dianthus_armeria	1.1	0.55	Database	Annual Forb
kbs.us	dianthus armeria	Caryophyllaceae	Annual Forb	C3	dianthus_armeria	1.1	0.55	Database	Annual Forb
mcdan.us	dianthus armeria	Caryophyllaceae	Annual Forb	C3	dianthus_armeria	1.1	0.55	Database	Annual Forb
hnvr.us	dianthus deltoides	Caryophyllaceae	Perennial Forb	C3	dianthus_deltoides	0.94	0.47	Measured	Perennial Forb
cdcr.us	panicum acuminatum	Poaceae	Grass	C3	dichanthelium_acuminatum	1.9	0.95	Database	Grass (C3)
cdcr.us	panicum oligosanthes	Poaceae	Grass	C3	dichanthelium_oligosanthes	2.116	1.058	Database	Grass (C3)
lake.us	panicum oligosanthes	Poaceae	Grass	C3	dichanthelium_oligosanthes	2.116	1.058	Database	Grass (C3)
konz.us	panicum oligosanthes	Poaceae	Grass	C3	dichanthelium_oligosanthes_konz	2.236	1.118	Measured	Grass (C3)
msum.us	panicum oligosanthes	Poaceae	Grass	C3	dichanthelium_oligosanthes_msum	2.044	1.022	Measured	Grass (C3)
cdcr.us	panicum perlongum	Poaceae	Grass	C3	dichanthelium_perlongum	NA	NA	NA	Grass (C3)
cdcr.us	digitaria ischaemum	Poaceae	Grass	C4	digitaria_ischaemum	NA	NA	NA	Grass (C4)
mcdan.us	digitaria ischaemum	Poaceae	Grass	C4	digitaria_ischaemum	NA	NA	NA	Grass (C4)
mcdan.us	duchesnea indica	Rosaceae	Perennial Forb	C3	duchesnea_indica	3	1.5	Database	Perennial Forb
konz.us	echinacea angustifolia	Asteraceae	Perennial Forb	C3	echinacea_angustifolia	NA	NA	NA	Perennial Forb
cbgb.us	echinacea pallida	Asteraceae	Perennial Forb	C3	echinacea_pallida	28.066	14.033	Measured	Perennial Forb
lake.us	echinacea pallida	Asteraceae	Perennial Forb	C3	echinacea_pallida	28.066	14.033	Measured	Perennial Forb
cdcr.us	echinacea serotina	Asteraceae	Annual Forb	C3	echinacea_serotina	18.77	9.385	Database	Annual Forb
mcdan.us	elaeagnus umbellata	Elaeagnaceae	Woody	C3	elaeagnus_umbellata	1.61	0.805	Database	Woody
hall.us	elymus canadensis	Poaceae	Grass	C3	elymus_canadensis	21.6	10.8	Database	Grass (C3)
konz.us	elymus canadensis	Poaceae	Grass	C3	elymus_canadensis	21.6	10.8	Database	Grass (C3)
temple.us	elymus canadensis	Poaceae	Grass	C3	elymus_canadensis	21.6	10.8	Database	Grass (C3)
cbgb.us	elymus canadensis	Poaceae	Grass	C3	elymus_canadensis_cbgb	19.762	9.881	Measured	Grass (C3)
bayr.de	elymus repens	Poaceae	Grass	C3	elymus_repens	26	13	Database	Grass (C3)
frue.ch	elymus repens	Poaceae	Grass	C3	elymus_repens	26	13	Database	Grass (C3)
hnvr.us	elymus repens	Poaceae	Grass	C3	elymus_repens	26	13	Database	Grass (C3)
jena.de	elymus repens	Poaceae	Grass	C3	elymus_repens	26	13	Database	Grass (C3)
mcdan.us	elymus repens	Poaceae	Grass	C3	elymus_repens	26	13	Database	Grass (C3)
smith.us	elymus repens	Poaceae	Grass	C3	elymus_repens	26	13	Database	Grass (C3)
cdcr.us	elymus repens	Poaceae	Grass	C3	elymus_repens_cdcr	22.948	11.474	Measured	Grass (C3)
kbs.us	elymus repens	Poaceae	Grass	C3	elymus_repens_kbs	23.728	11.864	Measured	Grass (C3)
spin.us	elymus repens	Poaceae	Grass	C3	elymus_repens_spin	31.74	15.87	Measured	Grass (C3)
bldr.us	elymus smithii	Poaceae	Grass	C3	elymus_smithii	0.8	0.4	Database	Grass (C3)
pape.de	epilobium angustifolium	Onagraceae	Perennial Forb	C3	epilobium_angustifolium	NA	NA	NA	Perennial Forb
badlau.de	epilobium ciliatum	Onagraceae	Perennial Forb	C3	epilobium_ciliatum	1	0.5	Database	Perennial Forb
lancaster.uk	epilobium montanum	Onagraceae	Perennial Forb	C3	epilobium_montanum	NA	NA	NA	Perennial Forb
smith.us	epilobium sp.	Onagraceae	Perennial Forb	C3	epilobium_sp.	NA	NA	NA	Perennial Forb
badlau.de	epilobium tetragonum	Onagraceae	Perennial Forb	C3	epilobium_tetragonum	1.2	0.6	Database	Perennial Forb
hero.uk	epilobium tetragonum	Onagraceae	Perennial Forb	C3	epilobium_tetragonum	1.2	0.6	Database	Perennial Forb
jena.de	epilobium tetragonum	Onagraceae	Perennial Forb	C3	epilobium_tetragonum	1.2	0.6	Database	Perennial Forb
frue.ch	epipactis sp.	Orchidaceae	Geophyte	C3	epipactis_sp.	NA	NA	NA	Geophyte
cbgb.us	eragrostis spectabilis	Poaceae	Grass	C4	eragrostis_spectabilis	2.3	1.15	Database	Grass (C4)
cdcr.us	eragrostis spectabilis	Poaceae	Grass	C4	eragrostis_spectabilis	2.3	1.15	Database	Grass (C4)
konz.us	eragrostis spectabilis	Poaceae	Grass	C4	eragrostis_spectabilis	2.3	1.15	Database	Grass (C4)
kbs.us	erechtites hieracifolia	Asteraceae	Annual Forb	C3	erechtites_hieracifolia	11.6	5.8	Database	Annual Forb
konz.us	erechtites hieraciifolia	Asteraceae	Annual Forb	C3	erechtites_hieraciifolia	11.6	5.8	Database	Annual Forb
hall.us	erigeron annuus	Asteraceae	Annual Forb	C3	erigeron_annuus	4.34	2.17	Database	Annual Forb
hnvr.us	erigeron annuus	Asteraceae	Annual Forb	C3	erigeron_annuus	4.34	2.17	Database	Annual Forb
mcdan.us	erigeron annuus	Asteraceae	Annual Forb	C3	erigeron_annuus	4.34	2.17	Database	Annual Forb
kbs.us	erigeron annuus	Asteraceae	Annual Forb	C3	erigeron_annuus_kbs	4.634	2.317	Measured	Annual Forb
spin.us	erigeron annuus	Asteraceae	Annual Forb	C3	erigeron_annuus_spin	2.912	1.456	Measured	Annual Forb
cdcr.us	erigeron canadensis	Asteraceae	Annual Forb	C3	erigeron_canadensis	0.966	0.483	Measured	Annual Forb
msum.us	erigeron canadensis	Asteraceae	Annual Forb	C3	erigeron_canadensis	0.966	0.483	Measured	Annual Forb
bldr.us	erigeron flagellaris	Asteraceae	Perennial Forb	C3	erigeron_flagellaris	NA	NA	NA	Perennial Forb
cdcr.us	erigeron sp.	Asteraceae	Perennial Forb	C3	erigeron_sp.	NA	NA	NA	Perennial Forb
cbgb.us	erigeron strigosus	Asteraceae	Annual Forb	C3	erigeron_strigosus	3.66	1.83	Measured	Annual Forb
cdcr.us	erigeron strigosus	Asteraceae	Annual Forb	C3	erigeron_strigosus	3.66	1.83	Measured	Annual Forb
glcr.us	erigeron strigosus	Asteraceae	Annual Forb	C3	erigeron_strigosus	3.66	1.83	Measured	Annual Forb
konz.us	erigeron strigosus	Asteraceae	Annual Forb	C3	erigeron_strigosus	3.66	1.83	Measured	Annual Forb
temple.us	eriochloa sericea	Poaceae	Grass	C4	eriochloa_sericea	NA	NA	NA	Grass (C4)
cbgb.us	eriochloa sp.	Poaceae	Grass	C4	eriochloa_sp.	NA	NA	NA	Grass (C4)
bldr.us	erodium cicutarium	Geraniaceae	Annual Forb	C3	erodium_cicutarium	2.39	1.195	Database	Annual Forb
cereep.fr	erodium cicutarium	Geraniaceae	Annual Forb	C3	erodium_cicutarium	2.39	1.195	Database	Annual Forb
smith.us	erodium cicutarium	Geraniaceae	Annual Forb	C3	erodium_cicutarium	2.39	1.195	Database	Annual Forb
cereep.fr	erodium sp.	Geraniaceae	Annual Forb	C3	erodium_sp.	NA	NA	NA	Annual Forb
cbgb.us	eryngium yuccifolium	Apiaceae	Perennial Forb	C3	eryngium_yuccifolium	9.98	4.99	Measured	Perennial Forb
mcdan.us	euonymus fortunei	Celastraceae	Woody	C3	euonymus_fortunei	NA	NA	NA	Woody
spin.us	euonymus fortunei	Celastraceae	Woody	C3	euonymus_fortunei	NA	NA	NA	Woody
cbgb.us	eupatorium altissimum	Asteraceae	Perennial Forb	C3	eupatorium_altissimum	5.04	2.52	Database	Perennial Forb
trel.us	eupatorium altissimum	Asteraceae	Perennial Forb	C3	eupatorium_altissimum	5.04	2.52	Database	Perennial Forb
koffler.ca	eupatorium maculatum	Asteraceae	Perennial Forb	C3	eupatorium_maculatum	4.37	2.185	Measured	Perennial Forb
hall.us	eupatorium serotinum	Asteraceae	Perennial Forb	C3	eupatorium_serotinum	NA	NA	NA	Perennial Forb
cbgb.us	euphorbia corollata	Euphorbiaceae	Woody	C3	euphorbia_corollata	1.79	0.895	Database	Woody
cbgb.us	euphorbia dentata	Euphorbiaceae	Annual Forb	C3	euphorbia_dentata	2.198	1.099	Measured	Annual Forb
temple.us	euphorbia dentata	Euphorbiaceae	Annual Forb	C3	euphorbia_dentata	2.198	1.099	Measured	Annual Forb
konz.us	euphorbia glyptosperma	Euphorbiaceae	Perennial Forb	C3	euphorbia_glyptosperma	NA	NA	NA	Perennial Forb
konz.us	euphorbia marginata	Euphorbiaceae	Perennial Forb	C3	euphorbia_marginata	NA	NA	NA	Perennial Forb
konz.us	euphorbia nutans	Euphorbiaceae	Perennial Forb	C3	euphorbia_nutans	NA	NA	NA	Perennial Forb
konz.us	euphorbia serpens	Euphorbiaceae	Perennial Forb	C3	euphorbia_serpens	NA	NA	NA	Perennial Forb
konz.us	euphorbia spathulata	Euphorbiaceae	Annual Forb	C3	euphorbia_spathulata	NA	NA	NA	Annual Forb
temple.us	euphorbia spathulata	Euphorbiaceae	Annual Forb	C3	euphorbia_spathulata	NA	NA	NA	Annual Forb
burren.ie	euphrasia sp.	Orobranchaceae	Perennial Forb	C3	euphrasia_sp.	NA	NA	NA	Perennial Forb
mcdan.us	euthamia graminifolia	Asteraceae	Perennial Forb	C3	euthamia_graminifolia	1.69	0.845	Database	Perennial Forb
kbs.us	euthamia graminifolia	Asteraceae	Perennial Forb	C3	euthamia_graminifolia_kbs	1.954	0.977	Measured	Perennial Forb
koffler.ca	euthamia graminifolia	Asteraceae	Perennial Forb	C3	euthamia_graminifolia_koffler	1.916	0.958	Measured	Perennial Forb
temple.us	euthamia gymnospermoides	Asteraceae	Perennial Forb	C3	euthamia_gymnospermoides	NA	NA	NA	Perennial Forb
jena.de	falcaria vulgaris	Apiaceae	Perennial Forb	C3	falcaria_vulgaris	NA	NA	NA	Perennial Forb
cbgb.us	fallopia convolvulus	Polygonaceae	Annual Forb	C3	fallopia_convolvulus	1.4	0.7	Database	Annual Forb
cdcr.us	fallopia convolvulus	Polygonaceae	Annual Forb	C3	fallopia_convolvulus	1.4	0.7	Database	Annual Forb
msum.us	fallopia convolvulus	Polygonaceae	Annual Forb	C3	fallopia_convolvulus	1.4	0.7	Database	Annual Forb
spin.us	festuca arundinacea	Poaceae	Grass	C3	festuca_arundinacea	4.54	2.27	Measured	Grass (C3)
bayr.de	festuca ovina	Poaceae	Grass	C3	festuca_ovina	4.826	2.413	Database	Grass (C3)
burren.ie	festuca ovina	Poaceae	Grass	C3	festuca_ovina	4.826	2.413	Database	Grass (C3)
frue.ch	festuca ovina	Poaceae	Grass	C3	festuca_ovina	4.826	2.413	Database	Grass (C3)
badlau.de	festuca pratensis	Poaceae	Grass	C3	festuca_pratensis	6.49	3.245	Database	Grass (C3)
bayr.de	festuca pratensis	Poaceae	Grass	C3	festuca_pratensis	6.49	3.245	Database	Grass (C3)
frue.ch	festuca pratensis	Poaceae	Grass	C3	festuca_pratensis	6.49	3.245	Database	Grass (C3)
badlau.de	festuca rubra	Poaceae	Grass	C3	festuca_rubra	13.68	6.84	Database	Grass (C3)
bayr.de	festuca rubra	Poaceae	Grass	C3	festuca_rubra	13.68	6.84	Database	Grass (C3)
burren.ie	festuca rubra	Poaceae	Grass	C3	festuca_rubra	13.68	6.84	Database	Grass (C3)
cereep.fr	festuca rubra	Poaceae	Grass	C3	festuca_rubra	13.68	6.84	Database	Grass (C3)
cowi.ca	festuca rubra	Poaceae	Grass	C3	festuca_rubra	13.68	6.84	Database	Grass (C3)
hnvr.us	festuca rubra	Poaceae	Grass	C3	festuca_rubra	13.68	6.84	Database	Grass (C3)
jena.de	festuca rubra	Poaceae	Grass	C3	festuca_rubra	13.68	6.84	Database	Grass (C3)
lancaster.uk	festuca rubra	Poaceae	Grass	C3	festuca_rubra	13.68	6.84	Database	Grass (C3)
hero.uk	festuca rubra	Poaceae	Grass	C3	festuca_rubra_hero	13.594	6.797	Measured	Grass (C3)
rook.uk	festuca rubra	Poaceae	Grass	C3	festuca_rubra_hero	13.594	6.797	Measured	Grass (C3)
cereep.fr	filago germanica	Asteraceae	Annual Forb	C3	filago_germanica	NA	NA	NA	Annual Forb
hnvr.us	fragaria sp.	Rosaceae	Perennial Forb	C3	fragaria_sp.	NA	NA	NA	Perennial Forb
cdcr.us	fragaria virginiana	Rosaceae	Perennial Forb	C3	fragaria_virginiana	0.8	0.4	Database	Perennial Forb
hall.us	fraxinus americana	Oleaceae	Woody	C3	fraxinus_americana	5.8	2.9	Database	Woody
lake.us	fraxinus pennsylvanica	Oleaceae	Woody	C3	fraxinus_pennsylvanica	1.9	0.95	Database	Woody
koffler.ca	fraxinus sp.	Oleaceae	Woody	C3	fraxinus_sp.	2.762	1.381	Measured	Woody
temple.us	gaillardia pulchella	Asteraceae	Annual Forb	C3	gaillardia_pulchella	10.028	5.014	Measured	Annual Forb
bayr.de	galium album	Rubiaceae	Annual Forb	C3	galium_album	1.132	0.566	Measured	Annual Forb
jena.de	galium album	Rubiaceae	Annual Forb	C3	galium_album	1.132	0.566	Measured	Annual Forb
badlau.de	galium aparine	Rubiaceae	Annual Forb	C3	galium_aparine	2.9	1.45	Database	Annual Forb
hall.us	galium aparine	Rubiaceae	Annual Forb	C3	galium_aparine	2.9	1.45	Database	Annual Forb
hero.uk	galium aparine	Rubiaceae	Annual Forb	C3	galium_aparine	2.9	1.45	Database	Annual Forb
rook.uk	galium aparine	Rubiaceae	Annual Forb	C3	galium_aparine	2.9	1.45	Database	Annual Forb
smith.us	galium aparine	Rubiaceae	Annual Forb	C3	galium_aparine	2.9	1.45	Database	Annual Forb
spin.us	galium aparine	Rubiaceae	Annual Forb	C3	galium_aparine_spin	10.028	5.014	Measured	Annual Forb
lake.us	galium boreale	Rubiaceae	Perennial Forb	C3	galium_boreale	3.2	1.6	Database	Perennial Forb
msum.us	galium boreale	Rubiaceae	Perennial Forb	C3	galium_boreale	3.2	1.6	Database	Perennial Forb
cbgb.us	galium concinnum	Rubiaceae	Perennial Forb	C3	galium_concinnum	3.9	1.95	Database	Perennial Forb
badlau.de	galium mollugo	Rubiaceae	Perennial Forb	C3	galium_mollugo	3.766	1.883	Database	Perennial Forb
hnvr.us	galium mollugo	Rubiaceae	Perennial Forb	C3	galium_mollugo	3.766	1.883	Database	Perennial Forb
mcdan.us	galium mollugo	Rubiaceae	Perennial Forb	C3	galium_mollugo	3.766	1.883	Database	Perennial Forb
hero.uk	galium palustre	Rubiaceae	Perennial Forb	C3	galium_palustre	2.6	1.3	Database	Perennial Forb
smith.us	galium parisiense	Rubiaceae	Annual Forb	C3	galium_parisiense	NA	NA	NA	Annual Forb
burren.ie	galium saxatile	Rubiaceae	Perennial Forb	C3	galium_saxatile	3	1.5	Database	Perennial Forb
rook.uk	galium saxatile	Rubiaceae	Perennial Forb	C3	galium_saxatile	3	1.5	Database	Perennial Forb
cbgb.us	galium sp.	Rubiaceae	Perennial Forb	C3	galium_sp.	NA	NA	NA	Perennial Forb
koffler.ca	galium sp. (koffler.ca)	Rubiaceae	Perennial Forb	C3	galium_sp.	NA	NA	NA	Perennial Forb
burren.ie	galium verum	Rubiaceae	Perennial Forb	C3	galium_verum	3.774	1.887	Database	Perennial Forb
lake.us	galium verum	Rubiaceae	Perennial Forb	C3	galium_verum	3.774	1.887	Database	Perennial Forb
cbgb.us	gaura biennis	Onagraceae	Perennial Forb	C3	gaura_biennis	1.09	0.545	Database	Perennial Forb
koffler.ca	gentiana andrewsii	Gentianaceae	Perennial Forb	C3	gentiana_andrewsii	11.08	5.54	Database	Perennial Forb
trel.us	gentiana sp.	Gentianaceae	Perennial Forb	C3	gentiana_sp.	NA	NA	NA	Perennial Forb
cowi.ca	geranium bicknellii	Geraniaceae	Annual Forb	C3	geranium_bicknellii	NA	NA	NA	Annual Forb
hall.us	geranium carolinianum	Geraniaceae	Annual Forb	C3	geranium_carolinianum	2.234	1.117	Measured	Annual Forb
spin.us	geranium carolinianum	Geraniaceae	Annual Forb	C3	geranium_carolinianum	2.234	1.117	Measured	Annual Forb
cereep.fr	geranium dissectum	Geraniaceae	Annual Forb	C3	geranium_dissectum	NA	NA	NA	Annual Forb
jena.de	geranium dissectum	Geraniaceae	Annual Forb	C3	geranium_dissectum	NA	NA	NA	Annual Forb
cereep.fr	geranium molle	Geraniaceae	Annual Forb	C3	geranium_molle	NA	NA	NA	Annual Forb
cowi.ca	geranium molle	Geraniaceae	Annual Forb	C3	geranium_molle	NA	NA	NA	Annual Forb
smith.us	geranium molle	Geraniaceae	Annual Forb	C3	geranium_molle	NA	NA	NA	Annual Forb
cereep.fr	geranium pusillum	Geraniaceae	Annual Forb	C3	geranium_pusillum	NA	NA	NA	Annual Forb
jena.de	geranium pusillum	Geraniaceae	Annual Forb	C3	geranium_pusillum	NA	NA	NA	Annual Forb
cereep.fr	geranium pyrenaicum	Geraniaceae	Perennial Forb	C3	geranium_pyrenaicum	2.88	1.44	Database	Perennial Forb
cereep.fr	geranium sp.	Geraniaceae	Perennial Forb	C3	geranium_sp.	NA	NA	NA	Perennial Forb
mcdan.us	geum canadense	Rosaceae	Perennial Forb	C3	geum_canadense	3.7	1.85	Database	Perennial Forb
badlau.de	geum urbanum	Rosaceae	Perennial Forb	C3	geum_urbanum	3.01	1.505	Database	Perennial Forb
jena.de	geum urbanum	Rosaceae	Perennial Forb	C3	geum_urbanum	3.01	1.505	Database	Perennial Forb
temple.us	glandularia bipinnatifida	Verbenaceae	Perennial Forb	C3	glandularia_bipinnatifida	NA	NA	NA	Perennial Forb
frue.ch	glechoma hederacea	Lamiaceae	Perennial Forb	C3	glechoma_hederacea	1.8	0.9	Database	Perennial Forb
jena.de	glechoma hederacea	Lamiaceae	Perennial Forb	C3	glechoma_hederacea	1.8	0.9	Database	Perennial Forb
mcdan.us	glechoma hederacea	Lamiaceae	Perennial Forb	C3	glechoma_hederacea	1.8	0.9	Database	Perennial Forb
rook.uk	glechoma hederacea	Lamiaceae	Perennial Forb	C3	glechoma_hederacea	1.8	0.9	Database	Perennial Forb
bldr.us	grindelia squarrosa	Asteraceae	Perennial Forb	C3	grindelia_squarrosa	NA	NA	NA	Perennial Forb
temple.us	gutierrezia texana	Asteraceae	Annual Forb	C3	gutierrezia_texana	NA	NA	NA	Annual Forb
burren.ie	gymnadenia conopsea	Orchidaceae	Geophyte	C3	gymnadenia_conopsea	11.01	5.505	Database	Geophyte
cdcr.us	hedeoma hispida	Lamiaceae	Annual Forb	C3	hedeoma_hispida	1.152	0.576	Measured	Annual Forb
cdcr.us	helianthemum bicknellii	Cistaceae	Perennial Forb	C3	helianthemum_bicknellii	NA	NA	NA	Perennial Forb
lake.us	helianthus annuus	Asteraceae	Annual Forb	C3	helianthus_annuus	6.91	3.455	Measured	Annual Forb
hall.us	helianthus decapetalus	Asteraceae	Perennial Forb	C3	helianthus_decapetalus	NA	NA	NA	Perennial Forb
cbgb.us	helianthus grosseserratus	Asteraceae	Perennial Forb	C3	helianthus_grosseserratus	7.8	3.9	Database	Perennial Forb
lake.us	helianthus grosseserratus	Asteraceae	Perennial Forb	C3	helianthus_grosseserratus	7.8	3.9	Database	Perennial Forb
lake.us	helianthus maximiliani	Asteraceae	Perennial Forb	C3	helianthus_maximiliani	3.704	1.852	Measured	Perennial Forb
msum.us	helianthus maximiliani	Asteraceae	Perennial Forb	C3	helianthus_maximiliani	3.704	1.852	Measured	Perennial Forb
hall.us	helianthus mollis	Asteraceae	Perennial Forb	C3	helianthus_mollis	NA	NA	NA	Perennial Forb
cbgb.us	helianthus pauciflorus	Asteraceae	Perennial Forb	C3	helianthus_pauciflorus	8.192	4.096	Measured	Perennial Forb
konz.us	helianthus pauciflorus	Asteraceae	Perennial Forb	C3	helianthus_pauciflorus	8.192	4.096	Measured	Perennial Forb
lake.us	helianthus pauciflorus	Asteraceae	Perennial Forb	C3	helianthus_pauciflorus	8.192	4.096	Measured	Perennial Forb
msum.us	helianthus pauciflorus	Asteraceae	Perennial Forb	C3	helianthus_pauciflorus	8.192	4.096	Measured	Perennial Forb
trel.us	helianthus pauciflorus	Asteraceae	Perennial Forb	C3	helianthus_pauciflorus	8.192	4.096	Measured	Perennial Forb
cbgb.us	helianthus sp.	Asteraceae	Perennial Forb	C3	helianthus_sp.	NA	NA	NA	Perennial Forb
cbgb.us	helianthus tuberosus	Asteraceae	Perennial Forb	C3	helianthus_tuberosus	22.65	11.325	Database	Perennial Forb
burren.ie	helictotrichon pubescens	Poaceae	Grass	C3	helictotrichon_pubescens	12.6	6.3	Database	Grass (C3)
frue.ch	heracleum sphondylium	Apiaceae	Perennial Forb	C3	heracleum_sphondylium	4.37	2.185	Database	Perennial Forb
hero.uk	heracleum sphondylium	Apiaceae	Perennial Forb	C3	heracleum_sphondylium	4.37	2.185	Database	Perennial Forb
lake.us	heuchera richardsonii	Saxifragaceae	Perennial Forb	C3	heuchera_richardsonii	NA	NA	NA	Perennial Forb
koffler.ca	hieracium caespitosum	Asteraceae	Perennial Forb	C3	hieracium_caespitosum	NA	NA	NA	Perennial Forb
cdcr.us	hieracium longipilum	Asteraceae	Perennial Forb	C3	hieracium_longipilum	9.3	4.65	Database	Perennial Forb
kbs.us	hieracium sp.	Asteraceae	Perennial Forb	C3	hieracium_sp.	NA	NA	NA	Perennial Forb
cereep.fr	hieracium umbellatum	Asteraceae	Perennial Forb	C3	hieracium_umbellatum	8.48	4.24	Measured	Perennial Forb
bayr.de	holcus lanatus	Poaceae	Grass	C3	holcus_lanatus	3.4	1.7	Database	Grass (C3)
burren.ie	holcus lanatus	Poaceae	Grass	C3	holcus_lanatus	3.4	1.7	Database	Grass (C3)
cereep.fr	holcus lanatus	Poaceae	Grass	C3	holcus_lanatus	3.4	1.7	Database	Grass (C3)
frue.ch	holcus lanatus	Poaceae	Grass	C3	holcus_lanatus	3.4	1.7	Database	Grass (C3)
lancaster.uk	holcus lanatus	Poaceae	Grass	C3	holcus_lanatus	3.4	1.7	Database	Grass (C3)
pape.de	holcus lanatus	Poaceae	Grass	C3	holcus_lanatus	3.4	1.7	Database	Grass (C3)
smith.us	holcus lanatus	Poaceae	Grass	C3	holcus_lanatus	3.4	1.7	Database	Grass (C3)
hero.uk	holcus lanatus	Poaceae	Grass	C3	holcus_lanatus_hero	3.464	1.732	Measured	Grass (C3)
rook.uk	holcus lanatus	Poaceae	Grass	C3	holcus_lanatus_hero	3.464	1.732	Measured	Grass (C3)
frue.ch	holcus mollis	Poaceae	Grass	C3	holcus_mollis	5.55	2.775	Database	Grass (C3)
hero.uk	holcus mollis	Poaceae	Grass	C3	holcus_mollis	5.55	2.775	Database	Grass (C3)
rook.uk	holcus mollis	Poaceae	Grass	C3	holcus_mollis	5.55	2.775	Database	Grass (C3)
glcr.us	hordeum pusillum	Poaceae	Grass	C3	hordeum_pusillum	11	5.5	Database	Grass (C3)
temple.us	houstonia sp.	Rubiaceae	Annual Forb	C3	houstonia_sp.	NA	NA	NA	Annual Forb
rook.uk	hyacinthoides non-scripta	Hyacinthaceae	Geophyte	C3	hyacinthoides_non-scripta	42.4	21.2	Database	Geophyte
bayr.de	hypericum humifusum	Hypericaceae	Perennial Forb	C3	hypericum_humifusum	0.84	0.42	Measured	Perennial Forb
rook.uk	hypericum humifusum	Hypericaceae	Perennial Forb	C3	hypericum_humifusum	0.84	0.42	Measured	Perennial Forb
cereep.fr	hypericum maculatum ssp. obtusiusculum	Hypericaceae	Perennial Forb	C3	hypericum_maculatum	NA	NA	NA	Perennial Forb
badlau.de	hypericum perforatum	Hypericaceae	Perennial Forb	C3	hypericum_perforatum	0.78	0.39	Database	Perennial Forb
bayr.de	hypericum perforatum	Hypericaceae	Perennial Forb	C3	hypericum_perforatum	0.78	0.39	Database	Perennial Forb
cereep.fr	hypericum perforatum	Hypericaceae	Perennial Forb	C3	hypericum_perforatum	0.78	0.39	Database	Perennial Forb
hero.uk	hypericum perforatum	Hypericaceae	Perennial Forb	C3	hypericum_perforatum	0.78	0.39	Database	Perennial Forb
jena.de	hypericum perforatum	Hypericaceae	Perennial Forb	C3	hypericum_perforatum	0.78	0.39	Database	Perennial Forb
hnvr.us	hypericum perforatum	Hypericaceae	Perennial Forb	C3	hypericum_perforatum_kbs	1.672	0.836	Measured	Perennial Forb
kbs.us	hypericum perforatum	Hypericaceae	Perennial Forb	C3	hypericum_perforatum_kbs	1.672	0.836	Measured	Perennial Forb
mcdan.us	hypericum perforatum	Hypericaceae	Perennial Forb	C3	hypericum_perforatum_kbs	1.672	0.836	Measured	Perennial Forb
koffler.ca	hypericum perforatum	Hypericaceae	Perennial Forb	C3	hypericum_perforatum_koffler	1.566	0.783	Measured	Perennial Forb
burren.ie	hypericum pulchrum	Hypericaceae	Perennial Forb	C3	hypericum_pulchrum	0.96	0.48	Measured	Perennial Forb
cbgb.us	hypericum sp.	Hypericaceae	Perennial Forb	C3	hypericum_sp.	NA	NA	NA	Perennial Forb
cereep.fr	hypericum sp.	Hypericaceae	Perennial Forb	C3	hypericum_sp.	NA	NA	NA	Perennial Forb
badlau.de	hypochaeris radicata	Asteraceae	Perennial Forb	C3	hypochaeris_radicata	2.88	1.44	Measured	Perennial Forb
bayr.de	hypochaeris radicata	Asteraceae	Perennial Forb	C3	hypochaeris_radicata	2.88	1.44	Measured	Perennial Forb
burren.ie	hypochaeris radicata	Asteraceae	Perennial Forb	C3	hypochaeris_radicata	2.88	1.44	Measured	Perennial Forb
cereep.fr	hypochaeris radicata	Asteraceae	Perennial Forb	C3	hypochaeris_radicata	2.88	1.44	Measured	Perennial Forb
smith.us	hypochaeris radicata	Asteraceae	Perennial Forb	C3	hypochaeris_radicata	2.88	1.44	Measured	Perennial Forb
rook.uk	impatiens glandulifera	Balsaminaceae	Annual Forb	C3	impatiens_glandulifera	2.4	1.2	Database	Annual Forb
hall.us	ipomoea pandurata	Convolvulaceae	Perennial Forb	C3	ipomoea_pandurata	NA	NA	NA	Perennial Forb
spin.us	ipomoea pandurata	Convolvulaceae	Perennial Forb	C3	ipomoea_pandurata	NA	NA	NA	Perennial Forb
hnvr.us	ipomoea sp.	Convolvulaceae	Perennial Forb	C3	ipomoea_sp.	NA	NA	NA	Perennial Forb
cereep.fr	jacobaea vulgaris	Asteraceae	Perennial Forb	C3	jacobaea_vulgaris	3.2	1.6	Database	Perennial Forb
hero.uk	juncus acutiflorus	Juncaceae	Perennial Forb	C3	juncus_acutiflorus	1.88	0.94	Measured	Perennial Forb
hero.uk	juncus conglomeratus	Juncaceae	Perennial Forb	C3	juncus_conglomeratus	0.64	0.32	Measured	Perennial Forb
hero.uk	juncus effusus	Juncaceae	Perennial Forb	C3	juncus_effusus	0.6	0.3	Database	Perennial Forb
lancaster.uk	juncus effusus	Juncaceae	Perennial Forb	C3	juncus_effusus	0.6	0.3	Database	Perennial Forb
mcdan.us	juncus effusus	Juncaceae	Perennial Forb	C3	juncus_effusus	0.6	0.3	Database	Perennial Forb
pape.de	juncus effusus	Juncaceae	Perennial Forb	C3	juncus_effusus	0.6	0.3	Database	Perennial Forb
rook.uk	juncus effusus	Juncaceae	Perennial Forb	C3	juncus_effusus	0.6	0.3	Database	Perennial Forb
kbs.us	juncus sp.	Juncaceae	Perennial Forb	C3	juncus_sp.	NA	NA	NA	Perennial Forb
trel.us	juncus sp.	Juncaceae	Perennial Forb	C3	juncus_sp.	NA	NA	NA	Perennial Forb
hnvr.us	juncus tenuis	Juncaceae	Perennial Forb	C3	juncus_tenuis	0.92	0.46	Database	Perennial Forb
hall.us	juniperus virginiana	Cupressaceae	Woody	C3	juniperus_virginiana	NA	NA	NA	Woody
mcdan.us	juniperus virginiana	Cupressaceae	Woody	C3	juniperus_virginiana	NA	NA	NA	Woody
bayr.de	knautia arvensis	Caprifoliaceae	Perennial Forb	C3	knautia_arvensis	14.1	7.05	Measured	Perennial Forb
cbgb.us	koeleria micrathera	Poaceae	Grass	C3	koeleria micrathera	NA	NA	NA	Grass (C3)
burren.ie	koeleria macrantha	Poaceae	Grass	C3	koeleria_macrantha	4.85	2.425	Database	Grass (C3)
konz.us	koeleria macrantha	Poaceae	Grass	C3	koeleria_macrantha	4.85	2.425	Database	Grass (C3)
lake.us	koeleria macrantha	Poaceae	Grass	C3	koeleria_macrantha	4.85	2.425	Database	Grass (C3)
temple.us	krameria lanceolata	Krameriaceae	Perennial Forb	C3	krameria_lanceolata	NA	NA	NA	Perennial Forb
cbgb.us	lactuca ludoviciana	Asteraceae	Perennial Forb	C3	lactuca_ludoviciana	14.536	7.268	Measured	Perennial Forb
glcr.us	lactuca ludoviciana	Asteraceae	Perennial Forb	C3	lactuca_ludoviciana	14.536	7.268	Measured	Perennial Forb
bldr.us	lactuca serriola	Asteraceae	Annual Forb	C3	lactuca_serriola	6.622	3.311	Measured	Annual Forb
glcr.us	lactuca serriola	Asteraceae	Annual Forb	C3	lactuca_serriola	6.622	3.311	Measured	Annual Forb
hall.us	lactuca serriola	Asteraceae	Annual Forb	C3	lactuca_serriola	6.622	3.311	Measured	Annual Forb
jena.de	lactuca serriola	Asteraceae	Annual Forb	C3	lactuca_serriola	6.622	3.311	Measured	Annual Forb
konz.us	lactuca serriola	Asteraceae	Annual Forb	C3	lactuca_serriola	6.622	3.311	Measured	Annual Forb
mcdan.us	lactuca serriola	Asteraceae	Annual Forb	C3	lactuca_serriola	6.622	3.311	Measured	Annual Forb
temple.us	lactuca serriola	Asteraceae	Annual Forb	C3	lactuca_serriola	6.622	3.311	Measured	Annual Forb
koffler.ca	lactuca serriola	Asteraceae	Annual Forb	C3	lactuca_serriola_koffler	2.368	1.184	Measured	Annual Forb
cdcr.us	lactuca sp.	Asteraceae	Perennial Forb	C3	lactuca_sp.	NA	NA	NA	Perennial Forb
lake.us	lactuca sp.	Asteraceae	Perennial Forb	C3	lactuca_sp.	NA	NA	NA	Perennial Forb
badlau.de	lactuca virosa	Asteraceae	Perennial Forb	C3	lactuca_virosa	7.51	3.755	Database	Perennial Forb
jena.de	lamium album	Lamiaceae	Perennial Forb	C3	lamium_album	2.2	1.1	Database	Perennial Forb
hall.us	lamium amplexicaule	Lamiaceae	Annual Forb	C3	lamium_amplexicaule	1.444	0.722	Measured	Annual Forb
spin.us	lamium amplexicaule	Lamiaceae	Annual Forb	C3	lamium_amplexicaule	1.444	0.722	Measured	Annual Forb
jena.de	lamium purpureum	Lamiaceae	Annual Forb	C3	lamium_purpureum	2.2	1.1	Database	Annual Forb
smith.us	lamium purpureum	Lamiaceae	Annual Forb	C3	lamium_purpureum	2.2	1.1	Database	Annual Forb
burren.ie	lathyrus linifolius	Fabaceae	Legume	C3	lathyrus_linifolius	11.78	5.89	Database	Legume
burren.ie	lathyrus pratensis	Fabaceae	Legume	C3	lathyrus_pratensis	9.072	4.536	Database	Legume
cowi.ca	lathyrus sphaericus	Fabaceae	Legume	C3	lathyrus_sphaericus	13.8	6.9	Database	Legume
burren.ie	leontodon hispidus	Asteraceae	Perennial Forb	C3	leontodon_hispidus	5	2.5	Database	Perennial Forb
jena.de	leontodon hispidus	Asteraceae	Perennial Forb	C3	leontodon_hispidus	5	2.5	Database	Perennial Forb
bldr.us	lepidium campestre	Brassicaceae	Annual Forb	C3	lepidium_campestre	NA	NA	NA	Annual Forb
cbgb.us	lepidium densiflorum	Brassicaceae	Annual Forb	C3	lepidium_densiflorum	0.66	0.33	Database	Annual Forb
konz.us	lespedeza capitata	Fabaceae	Legume	C3	lespedeza_capitata	2.03	1.015	Database	Legume
lake.us	lespedeza capitata	Fabaceae	Legume	C3	lespedeza_capitata	2.03	1.015	Database	Legume
cbgb.us	lespedeza capitata	Fabaceae	Legume	C3	lespedeza_capitata_cbgb	2.074	1.037	Measured	Legume
cdcr.us	lespedeza capitata	Fabaceae	Legume	C3	lespedeza_capitata_cdcr	2.118	1.059	Measured	Legume
trel.us	lespedeza juncea var. sericea	Fabaceae	Legume	C3	lespedeza_juncea	NA	NA	NA	Legume
hall.us	lespedeza sp.	Fabaceae	Legume	C3	lespedeza_sp.	NA	NA	NA	Legume
konz.us	lespedeza violacea	Fabaceae	Legume	C3	lespedeza_violacea	NA	NA	NA	Legume
bayr.de	leucanthemum ircutianum	Asteraceae	Perennial Forb	C3	leucanthemum_ircutianum	21.72	10.86	Measured	Perennial Forb
badlau.de	leucanthemum vulgare	Asteraceae	Perennial Forb	C3	leucanthemum_vulgare	10.54	5.27	Database	Perennial Forb
cowi.ca	leucanthemum vulgare	Asteraceae	Perennial Forb	C3	leucanthemum_vulgare	10.54	5.27	Database	Perennial Forb
smith.us	leucanthemum vulgare	Asteraceae	Perennial Forb	C3	leucanthemum_vulgare	10.54	5.27	Database	Perennial Forb
koffler.ca	leucanthemum vulgare	Asteraceae	Perennial Forb	C3	leucanthemum_vulgare_koffler	11.11	5.555	Measured	Perennial Forb
cdcr.us	liatris aspera	Asteraceae	Perennial Forb	C3	liatris_aspera	3.5	1.75	Database	Perennial Forb
cdcr.us	liatris aspera	Asteraceae	Perennial Forb	C3	liatris_aspera	3.446	1.723	Measured	Perennial Forb
lake.us	liatris aspera	Asteraceae	Perennial Forb	C3	liatris_aspera	3.5	1.75	Database	Perennial Forb
lake.us	liatris aspera	Asteraceae	Perennial Forb	C3	liatris_aspera	3.446	1.723	Measured	Perennial Forb
temple.us	liatris mucronata	Asteraceae	Perennial Forb	C3	liatris_mucronata	3.088	1.544	Measured	Perennial Forb
lake.us	liatris pycnostachya	Asteraceae	Perennial Forb	C3	liatris_pycnostachya	3.8	1.9	Database	Perennial Forb
temple.us	limnodea arkansana	Poaceae	Grass	C3	limnodea_arkansana	NA	NA	NA	Grass (C3)
mcdan.us	linaria vulgaris	Plantaginaceae	Perennial Forb	C3	linaria_vulgaris	1.74	0.87	Database	Perennial Forb
koffler.ca	linaria vulgaris	Plantaginaceae	Perennial Forb	C3	linaria_vulgaris_koffler	1.666	0.833	Measured	Perennial Forb
burren.ie	linum catharticum	Linaceae	Perennial Forb	C3	linum_catharticum	NA	NA	NA	Perennial Forb
konz.us	linum sulcatum	Linaceae	Perennial Forb	C3	linum_sulcatum	3.832	1.916	Measured	Perennial Forb
koffler.ca	liparis loeselii	Orchidaceae	Geophyte	C3	liparis_loeselii	NA	NA	NA	Geophyte
mcdan.us	liriodendron tulipifera	Magnoliaceae	Woody	C3	liriodendron_tulipifera	3.678	1.839	Database	Woody
lake.us	lithospermum canescens	Boraginaceae	Perennial Forb	C3	lithospermum_canescens	1.09	0.545	Database	Perennial Forb
mcdan.us	lobelia inflata	Campanulaceae	Annual Forb	C3	lobelia_inflata	1.94	0.97	Database	Annual Forb
frue.ch	lolium multiflorum	Poaceae	Grass	C3	lolium_multiflorum	5.25	2.625	Database	Grass (C3)
jena.de	lolium multiflorum	Poaceae	Grass	C3	lolium_multiflorum	5.25	2.625	Database	Grass (C3)
frue.ch	lolium perenne	Poaceae	Grass	C3	lolium_perenne	5.36	2.68	Database	Grass (C3)
lancaster.uk	lolium perenne	Poaceae	Grass	C3	lolium_perenne	5.36	2.68	Database	Grass (C3)
mcdan.us	lolium perenne	Poaceae	Grass	C3	lolium_perenne	5.36	2.68	Database	Grass (C3)
badlau.de	lolium perenne	Poaceae	Perennial Forb	C3	lolium_perenne_badlau	5.64	2.82	Measured	Perennial Forb
bayr.de	lolium perenne	Poaceae	Perennial Forb	C3	lolium_perenne_badlau	5.64	2.82	Measured	Perennial Forb
jena.de	lolium perenne	Poaceae	Perennial Forb	C3	lolium_perenne_badlau	5.64	2.82	Measured	Perennial Forb
smith.us	lomatium utriculatum	Apiaceae	Perennial Forb	C3	lomatium_utriculatum	NA	NA	NA	Perennial Forb
hall.us	lonicera japonica	Caprifoliaceae	Woody	C3	lonicera_japonica	1.43	0.715	Database	Woody
mcdan.us	lonicera japonica	Caprifoliaceae	Woody	C3	lonicera_japonica	1.43	0.715	Database	Woody
mcdan.us	lonicera maackii	Caprifoliaceae	Woody	C3	lonicera_maackii	1.57	0.785	Database	Woody
hnvr.us	lonicera sp.	Caprifoliaceae	Woody	C3	lonicera_sp.	NA	NA	NA	Woody
kbs.us	lonicera sp.	Caprifoliaceae	Woody	C3	lonicera_sp.	NA	NA	NA	Woody
bayr.de	lotus corniculatus	Fabaceae	Legume	C3	lotus_corniculatus	2.37	1.185	Measured	Legume
burren.ie	lotus corniculatus	Fabaceae	Legume	C3	lotus_corniculatus	2.37	1.185	Measured	Legume
hero.uk	lotus corniculatus	Fabaceae	Legume	C3	lotus_corniculatus	2.37	1.185	Measured	Legume
kbs.us	lotus corniculatus	Fabaceae	Legume	C3	lotus_corniculatus	2.37	1.185	Measured	Legume
mcdan.us	lotus corniculatus	Fabaceae	Legume	C3	lotus_corniculatus	2.37	1.185	Measured	Legume
rook.uk	lotus corniculatus	Fabaceae	Legume	C3	lotus_corniculatus	2.37	1.185	Measured	Legume
lancaster.uk	lotus pedunculatus	Fabaceae	Legume	C3	lotus_pedunculatus	1.164	0.582	Measured	Legume
cereep.fr	lotus sp.	Fabaceae	Legume	C3	lotus_sp.	NA	NA	NA	Legume
spin.us	lupinus perennis	Fabaceae	Legume	C3	lupinus_perennis	NA	NA	NA	Legume
bayr.de	luzula campestris	Juncaceae	Perennial Forb	C3	luzula_campestris	0.97	0.485	Database	Perennial Forb
burren.ie	luzula campestris	Juncaceae	Perennial Forb	C3	luzula_campestris	0.97	0.485	Database	Perennial Forb
cereep.fr	luzula campestris	Juncaceae	Perennial Forb	C3	luzula_campestris	0.97	0.485	Database	Perennial Forb
hero.uk	luzula campestris	Juncaceae	Perennial Forb	C3	luzula_campestris	0.97	0.485	Database	Perennial Forb
lancaster.uk	luzula campestris	Juncaceae	Perennial Forb	C3	luzula_campestris	0.97	0.485	Database	Perennial Forb
rook.uk	luzula campestris	Juncaceae	Perennial Forb	C3	luzula_campestris	0.97	0.485	Database	Perennial Forb
burren.ie	luzula multiflora	Juncaceae	Perennial Forb	C3	luzula_multiflora	1.88	0.94	Database	Perennial Forb
cdcr.us	lychnis latifolia ssp. alba	Caryophyllaceae	Perennial Forb	C3	lychnis_latifolia	NA	NA	NA	Perennial Forb
spin.us	lychnis latifolia ssp. alba	Caryophyllaceae	Perennial Forb	C3	lychnis_latifolia	NA	NA	NA	Perennial Forb
bayr.de	lysimachia nemorum	Primulaceae	Perennial Forb	C3	lysimachia_nemorum	NA	NA	NA	Perennial Forb
cdcr.us	malus sp.	Rosaceae	Woody	C3	malus_sp.	NA	NA	NA	Woody
kbs.us	malus sp.	Rosaceae	Woody	C3	malus_sp.	NA	NA	NA	Woody
cereep.fr	malva moschata	Malvaceae	Perennial Forb	C3	malva_moschata	2.96	1.48	Measured	Perennial Forb
frue.ch	malva sp.	Malvaceae	Perennial Forb	C3	malva_sp.	NA	NA	NA	Perennial Forb
bldr.us	medicago lupulina	Fabaceae	Legume	C3	medicago_lupulina	1.8	0.9	Database	Legume
jena.de	medicago lupulina	Fabaceae	Legume	C3	medicago_lupulina	1.8	0.9	Database	Legume
kbs.us	medicago lupulina	Fabaceae	Legume	C3	medicago_lupulina	1.8	0.9	Database	Legume
lake.us	medicago lupulina	Fabaceae	Legume	C3	medicago_lupulina	1.8	0.9	Database	Legume
mcdan.us	medicago lupulina	Fabaceae	Legume	C3	medicago_lupulina	1.8	0.9	Database	Legume
badlau.de	medicago lupulina	Fabaceae	Legume	C3	medicago_lupulina_badlau	1.42	0.71	Measured	Legume
kbs.us	medicago sativa	Fabaceae	Legume	C3	medicago_sativa	1.36	0.68	Database	Legume
bldr.us	medicago sp.	Fabaceae	Legume	C3	medicago_sp.	NA	NA	NA	Legume
msum.us	melilotus alba	Fabaceae	Legume	C3	melilotus_alba	NA	NA	NA	Legume
lake.us	melilotus albus	Fabaceae	Legume	C3	melilotus_albus	2.47	1.235	Database	Legume
bldr.us	melilotus officinalis	Fabaceae	Legume	C3	melilotus_officinalis	2.35	1.175	Database	Legume
cbgb.us	melilotus officinalis	Fabaceae	Legume	C3	melilotus_officinalis	2.35	1.175	Database	Legume
glcr.us	melilotus officinalis	Fabaceae	Legume	C3	melilotus_officinalis	2.35	1.175	Database	Legume
hall.us	melilotus officinalis	Fabaceae	Legume	C3	melilotus_officinalis	2.35	1.175	Database	Legume
hnvr.us	melilotus officinalis	Fabaceae	Legume	C3	melilotus_officinalis	2.35	1.175	Database	Legume
kbs.us	melilotus officinalis	Fabaceae	Legume	C3	melilotus_officinalis	2.35	1.175	Database	Legume
kbs.us	melilotus officinalis	Fabaceae	Legume	C3	melilotus_officinalis	2.35	1.175	Database	Legume
koffler.ca	melilotus officinalis	Fabaceae	Legume	C3	melilotus_officinalis	2.35	1.175	Database	Legume
konz.us	melilotus officinalis	Fabaceae	Legume	C3	melilotus_officinalis	2.35	1.175	Database	Legume
lake.us	melilotus officinalis	Fabaceae	Legume	C3	melilotus_officinalis	2.35	1.175	Database	Legume
cbgb.us	melilotus sp.	Fabaceae	Legume	C3	melilotus_sp.	NA	NA	NA	Legume
kbs.us	melilotus sp.	Fabaceae	Legume	C3	melilotus_sp.	NA	NA	NA	Legume
lake.us	melilotus sp.	Fabaceae	Legume	C3	melilotus_sp.	NA	NA	NA	Legume
burren.ie	mentha arvensis	Lamiaceae	Perennial Forb	C3	mentha_arvensis	0.9	0.45	Database	Perennial Forb
mcdan.us	microstegium vimineum	Poaceae	Grass	C4	microstegium_vimineum	NA	NA	NA	Grass (C4)
konz.us	mimosa quadrivalvis	Fabaceae	Legume	C3	mimosa_quadrivalvis	NA	NA	NA	Legume
temple.us	mimosa roemeriana	Fabaceae	Legume	C3	mimosa_roemeriana	1.018	0.509	Measured	Legume
burren.ie	molinia caerulea	Poaceae	Grass	C3	molinia_caerulea	5	2.5	Database	Grass (C3)
cbgb.us	mollugo verticillata	Molluginaceae	Annual Forb	C4	mollugo_verticillata	1.7	0.85	Database	Annual Forb
cdcr.us	mollugo verticillata	Molluginaceae	Annual Forb	C4	mollugo_verticillata	1.7	0.85	Database	Annual Forb
temple.us	monarda citriodora	Lamiaceae	Perennial Forb	C3	monarda_citriodora	1.638	0.819	Measured	Perennial Forb
glcr.us	monarda fistulosa	Lamiaceae	Perennial Forb	C3	monarda_fistulosa	1.94	0.97	Database	Perennial Forb
lake.us	monarda fistulosa	Lamiaceae	Perennial Forb	C3	monarda_fistulosa	1.94	0.97	Database	Perennial Forb
trel.us	monarda fistulosa	Lamiaceae	Perennial Forb	C3	monarda_fistulosa	1.94	0.97	Database	Perennial Forb
cbgb.us	monarda fistulosa	Lamiaceae	Perennial Forb	C3	monarda_fistulosa_cbgb	1.896	0.948	Measured	Perennial Forb
koffler.ca	monarda fistulosa	Lamiaceae	Perennial Forb	C3	monarda_fistulosa_koffler	1.686	0.843	Measured	Perennial Forb
mcdan.us	morus alba	Moraceae	Woody	C3	morus_alba	1.8	0.9	Database	Woody
spin.us	morus rubra	Moraceae	Woody	C3	morus_rubra	NA	NA	NA	Woody
konz.us	muhlenbergia cuspidata	Poaceae	Grass	C3	muhlenbergia_cuspidata	1.8	0.9	Database	Grass (C3)
konz.us	schedonnardus paniculatus	Poaceae	Grass	C3	muhlenbergia_paniculata	1.8	0.9	Database	Grass (C3)
cbgb.us	muhlenbergia racemosa	Poaceae	Grass	C4	muhlenbergia_racemosa	1.78	0.89	Database	Grass (C4)
konz.us	muhlenbergia racemosa	Poaceae	Grass	C4	muhlenbergia_racemosa	1.78	0.89	Database	Grass (C4)
mcdan.us	muhlenbergia schreberi	Poaceae	Grass	C4	muhlenbergia_schreberi	1.8	0.9	Database	Grass (C4)
spin.us	muhlenbergia schreberi	Poaceae	Grass	C4	muhlenbergia_schreberi	1.8	0.9	Database	Grass (C4)
badlau.de	myosotis arvensis	Boraginaceae	Perennial Forb	C3	myosotis_arvensis	2.46	1.23	Measured	Perennial Forb
cereep.fr	myosotis arvensis	Boraginaceae	Perennial Forb	C3	myosotis_arvensis	2.46	1.23	Measured	Perennial Forb
hero.uk	myosotis arvensis	Boraginaceae	Perennial Forb	C3	myosotis_arvensis	2.46	1.23	Measured	Perennial Forb
jena.de	myosotis arvensis	Boraginaceae	Perennial Forb	C3	myosotis_arvensis	2.46	1.23	Measured	Perennial Forb
cowi.ca	myosotis discolor	Boraginaceae	Annual Forb	C3	myosotis_discolor	0.52	0.26	Measured	Annual Forb
hero.uk	myosotis discolor	Boraginaceae	Annual Forb	C3	myosotis_discolor	0.52	0.26	Measured	Annual Forb
smith.us	myosotis discolor	Boraginaceae	Annual Forb	C3	myosotis_discolor	0.52	0.26	Measured	Annual Forb
temple.us	nassella leucotricha	Poaceae	Grass	C3	nassella_leucotricha	NA	NA	NA	Grass (C3)
burren.ie	neottia ovata	Orchidaceae	Geophyte	C3	neottia_ovata	39.76	19.88	Measured	Geophyte
burren.ie	odontites vernus	Orobanchaceae	Annual Forb	C3	odontites_vernus	1.16	0.58	Database	Annual Forb
cdcr.us	oenothera biennis	Onagraceae	Perennial Forb	C3	oenothera_biennis	2.3	1.15	Database	Perennial Forb
glcr.us	oenothera biennis	Onagraceae	Perennial Forb	C3	oenothera_biennis	2.3	1.15	Database	Perennial Forb
konz.us	oenothera biennis	Onagraceae	Perennial Forb	C3	oenothera_biennis	2.3	1.15	Database	Perennial Forb
koffler.ca	oenothera biennis	Onagraceae	Perennial Forb	C3	oenothera_biennis_koffler	2.302	1.151	Measured	Perennial Forb
temple.us	oenothera curtiflora	Onagraceae	Perennial Forb	C3	oenothera_curtiflora	NA	NA	NA	Perennial Forb
cbgb.us	oenothera laciniata	Onagraceae	Perennial Forb	C3	oenothera_laciniata	1.34	0.67	Database	Perennial Forb
temple.us	oenothera laciniata	Onagraceae	Perennial Forb	C3	oenothera_laciniata	1.34	0.67	Database	Perennial Forb
cbgb.us	oenothera parviflora	Onagraceae	Perennial Forb	C3	oenothera_parviflora	NA	NA	NA	Perennial Forb
temple.us	oenothera parviflora	Onagraceae	Perennial Forb	C3	oenothera_parviflora	NA	NA	NA	Perennial Forb
cdcr.us	oenothera rhombipetala	Onagraceae	Perennial Forb	C3	oenothera_rhombipetala	2.13	1.065	Database	Perennial Forb
konz.us	oenothera serrulata	Onagraceae	Perennial Forb	C3	oenothera_serrulata	NA	NA	NA	Perennial Forb
temple.us	oenothera sinuosa	Onagraceae	Perennial Forb	C3	oenothera_sinuosa	NA	NA	NA	Perennial Forb
temple.us	oenothera speciosa	Onagraceae	Perennial Forb	C3	oenothera_speciosa	NA	NA	NA	Perennial Forb
lake.us	onosmodium molle	Boraginaceae	Perennial Forb	C3	onosmodium_molle	NA	NA	NA	Perennial Forb
burren.ie	orchis mascula	Orchidaceae	Geophyte	C3	orchis_mascula	NA	NA	NA	Geophyte
glcr.us	oxalis dillenii	Oxalidaceae	Perennial Forb	C3	oxalis_dillenii	1	0.5	Database	Perennial Forb
cbgb.us	oxalis stricta	Oxalidaceae	Perennial Forb	C3	oxalis_stricta	1.11	0.555	Database	Perennial Forb
glcr.us	oxalis stricta	Oxalidaceae	Perennial Forb	C3	oxalis_stricta	1.11	0.555	Database	Perennial Forb
hall.us	oxalis stricta	Oxalidaceae	Perennial Forb	C3	oxalis_stricta	1.11	0.555	Database	Perennial Forb
hnvr.us	oxalis stricta	Oxalidaceae	Perennial Forb	C3	oxalis_stricta	1.11	0.555	Database	Perennial Forb
kbs.us	oxalis stricta	Oxalidaceae	Perennial Forb	C3	oxalis_stricta	1.11	0.555	Database	Perennial Forb
konz.us	oxalis stricta	Oxalidaceae	Perennial Forb	C3	oxalis_stricta	1.11	0.555	Database	Perennial Forb
lake.us	oxalis stricta	Oxalidaceae	Perennial Forb	C3	oxalis_stricta	1.11	0.555	Database	Perennial Forb
mcdan.us	oxalis stricta	Oxalidaceae	Perennial Forb	C3	oxalis_stricta	1.11	0.555	Database	Perennial Forb
spin.us	oxalis stricta	Oxalidaceae	Perennial Forb	C3	oxalis_stricta_spin	2.224	1.112	Measured	Perennial Forb
temple.us	oxalis stricta	Oxalidaceae	Perennial Forb	C3	oxalis_stricta_temple	1.068	0.534	Measured	Perennial Forb
cbgb.us	oxybaphus nyctagineus	Nyctaginaceae	Perennial Forb	C3	oxybaphus_nyctagineus	1.9	0.95	Database	Perennial Forb
lake.us	oxybaphus nyctagineus	Nyctaginaceae	Perennial Forb	C3	oxybaphus_nyctagineus	1.9	0.95	Database	Perennial Forb
konz.us	packera plattensis	Asteraceae	Annual Forb	C3	packera_plattensis	NA	NA	NA	Annual Forb
cdcr.us	panicum capillare	Poaceae	Grass	C4	panicum_capillare	2.19	1.095	Measured	Grass (C4)
konz.us	panicum capillare	Poaceae	Grass	C4	panicum_capillare	2.19	1.095	Measured	Grass (C4)
temple.us	panicum obtusum	Poaceae	Grass	C4	panicum_obtusum	1.742	0.871	Measured	Grass (C4)
konz.us	panicum ovale	Poaceae	Grass	C3	panicum_ovale	NA	NA	NA	Grass (C3)
cdcr.us	panicum sp.	Poaceae	Grass	C4	panicum_sp.	NA	NA	NA	Grass (C4)
cbgb.us	panicum virgatum	Poaceae	Grass	C4	panicum_virgatum	5.652	2.826	Measured	Grass (C4)
glcr.us	panicum virgatum	Poaceae	Grass	C4	panicum_virgatum	5.652	2.826	Measured	Grass (C4)
msum.us	panicum virgatum	Poaceae	Grass	C4	panicum_virgatum	5.652	2.826	Measured	Grass (C4)
konz.us	panicum virgatum	Poaceae	Grass	C4	panicum_virgatum_konz	5.674	2.837	Measured	Grass (C4)
temple.us	panicum virgatum	Poaceae	Grass	C4	panicum_virgatum_temple	5.718	2.859	Measured	Grass (C4)
badlau.de	papaver rhoeas	Papaveraceae	Annual Forb	C3	papaver_rhoeas	4.81	2.405	Database	Annual Forb
jena.de	papaver rhoeas	Papaveraceae	Annual Forb	C3	papaver_rhoeas	4.81	2.405	Database	Annual Forb
burren.ie	parnassia palustris	Celastraceae	Perennial Forb	C3	parnassia_palustris	2.35	1.175	Database	Perennial Forb
koffler.ca	parthenocissus inserta	Vitaceae	Perennial Forb	C3	parthenocissus_inserta	0.69	0.345	Database	Perennial Forb
lake.us	parthenocissus inserta	Vitaceae	Perennial Forb	C3	parthenocissus_inserta	0.69	0.345	Database	Perennial Forb
kbs.us	parthenocissus quinquefolia	Vitaceae	Perennial Forb	C3	parthenocissus_quinquefolia	2.582	1.291	Measured	Perennial Forb
mcdan.us	parthenocissus quinquefolia	Vitaceae	Perennial Forb	C3	parthenocissus_quinquefolia	2.582	1.291	Measured	Perennial Forb
lake.us	pastinaca sativa	Apiaceae	Perennial Forb	C3	pastinaca_sativa	3.5	1.75	Database	Perennial Forb
lake.us	pedicularis canadensis	Orobranchaceae	Perennial Forb	C3	pedicularis_canadensis	5	2.5	Database	Perennial Forb
burren.ie	pedicularis palustris	Orobranchaceae	Annual Forb	C3	pedicularis_palustris	5.92	2.96	Measured	Annual Forb
burren.ie	pedicularis sylvatica	Orobranchaceae	Perennial Forb	C3	pedicularis_sylvatica	5.61	2.805	Database	Perennial Forb
konz.us	pediomelum tenuiflorum	Fabaceae	Legume	C3	pediomelum_tenuiflorum	NA	NA	NA	Legume
cdcr.us	pennisetum glaucum	Poaceae	Grass	C4	pennisetum_glaucum	5.4	2.7	Database	Grass (C4)
mcdan.us	pennisetum glaucum	Poaceae	Grass	C4	pennisetum_glaucum	5.4	2.7	Database	Grass (C4)
trel.us	penstemon digitalis	Plantaginaceae	Perennial Forb	C3	penstemon_digitalis	6.4	3.2	Database	Perennial Forb
pape.de	persicaria lapathifolia	Polygonaceae	Annual Forb	C3	persicaria_lapathifolia	NA	NA	NA	Annual Forb
cbgb.us	persicaria maculosa	Polygonaceae	Annual Forb	C3	persicaria_maculosa	3.9	1.95	Database	Annual Forb
lake.us	persicaria maculosa	Polygonaceae	Annual Forb	C3	persicaria_maculosa	3.9	1.95	Database	Annual Forb
bayr.de	peucedanum oreoselinum	Apiaceae	Perennial Forb	C3	peucedanum_oreoselinum	6.48	3.24	Database	Perennial Forb
lake.us	phalaris arundinacea	Poaceae	Grass	C3	phalaris_arundinacea	8.2	4.1	Database	Grass (C3)
pape.de	phalaris arundinacea	Poaceae	Grass	C3	phalaris_arundinacea	8.2	4.1	Database	Grass (C3)
bayr.de	phleum pratense	Poaceae	Grass	C3	phleum_pratense	8.2	4.1	Database	Grass (C3)
frue.ch	phleum pratense	Poaceae	Grass	C3	phleum_pratense	8.2	4.1	Database	Grass (C3)
glcr.us	phleum pratense	Poaceae	Grass	C3	phleum_pratense	8.2	4.1	Database	Grass (C3)
hnvr.us	phleum pratense	Poaceae	Grass	C3	phleum_pratense	8.2	4.1	Database	Grass (C3)
jena.de	phleum pratense	Poaceae	Grass	C3	phleum_pratense	8.2	4.1	Database	Grass (C3)
koffler.ca	phleum pratense	Poaceae	Grass	C3	phleum_pratense	8.2	4.1	Database	Grass (C3)
kbs.us	phleum pratense	Poaceae	Grass	C3	phleum_pratense_kbs	9.588	4.794	Measured	Grass (C3)
spin.us	phleum pratense	Poaceae	Grass	C3	phleum_pratense_spin	8.146	4.073	Measured	Grass (C3)
temple.us	phyllanthus polygonoides	Phyllanthaceae	Perennial Forb	C3	phyllanthus_polygonoides	NA	NA	NA	Perennial Forb
konz.us	physalis heterophylla	Solanaceae	Perennial Forb	C3	physalis_heterophylla	8.1	4.05	Database	Perennial Forb
cbgb.us	physalis heterophylla	Solanaceae	Perennial Forb	C3	physalis_heterophylla_cbgb	7.942	3.971	Measured	Perennial Forb
mcdan.us	physalis longifolia	Solanaceae	Perennial Forb	C3	physalis_longifolia	NA	NA	NA	Perennial Forb
temple.us	physalis mollis	Solanaceae	Perennial Forb	C3	physalis_mollis	8.398	4.199	Measured	Perennial Forb
konz.us	physalis pumila	Solanaceae	Perennial Forb	C3	physalis_pumila	7.474	3.737	Measured	Perennial Forb
cdcr.us	physalis virginiana	Solanaceae	Perennial Forb	C3	physalis_virginiana	10.082	5.041	Measured	Perennial Forb
konz.us	physalis virginiana	Solanaceae	Perennial Forb	C3	physalis_virginiana	10.082	5.041	Measured	Perennial Forb
temple.us	physaria gracilis	Brassicaceae	Annual Forb	C3	physaria_gracilis	0.52	0.26	Database	Annual Forb
hall.us	phytolacca americana	Phytolaccaceae	Woody	C3	phytolacca_americana	NA	NA	NA	Woody
badlau.de	picris hieracioides	Asteraceae	Perennial Forb	C3	picris_hieracioides	2.26	1.13	Database	Perennial Forb
cereep.fr	picris hieracioides	Asteraceae	Perennial Forb	C3	picris_hieracioides	2.26	1.13	Database	Perennial Forb
jena.de	picris hieracioides	Asteraceae	Perennial Forb	C3	picris_hieracioides	2.26	1.13	Database	Perennial Forb
bayr.de	pilosella aurantiaca	Asteraceae	Perennial Forb	C3	pilosella_aurantiaca	7.67	3.835	Database	Perennial Forb
cdcr.us	pilosella aurantiaca	Asteraceae	Perennial Forb	C3	pilosella_aurantiaca	7.67	3.835	Database	Perennial Forb
hnvr.us	pilosella aurantiaca	Asteraceae	Perennial Forb	C3	pilosella_aurantiaca	7.67	3.835	Database	Perennial Forb
hnvr.us	pilosella caespitosa	Asteraceae	Perennial Forb	C3	pilosella_caespitosa	NA	NA	NA	Perennial Forb
bayr.de	pilosella officinarum	Asteraceae	Perennial Forb	C3	pilosella_officinarum	NA	NA	NA	Perennial Forb
burren.ie	pilosella officinarum	Asteraceae	Perennial Forb	C3	pilosella_officinarum	NA	NA	NA	Perennial Forb
bayr.de	pilosella piloselloides	Asteraceae	Perennial Forb	C3	pilosella_piloselloides	NA	NA	NA	Perennial Forb
burren.ie	pimpinella saxifraga	Apiaceae	Perennial Forb	C3	pimpinella_saxifraga	7.646	3.823	Database	Perennial Forb
cdcr.us	pinus sp.	Pinaceae	Woody	C3	pinus_sp.	NA	NA	NA	Woody
badlau.de	plantago lanceolata	Plantaginaceae	Perennial Forb	C3	plantago_lanceolata	2.94	1.47	Measured	Perennial Forb
bayr.de	plantago lanceolata	Plantaginaceae	Perennial Forb	C3	plantago_lanceolata	2.94	1.47	Measured	Perennial Forb
bldr.us	plantago lanceolata	Plantaginaceae	Perennial Forb	C3	plantago_lanceolata	2.94	1.47	Measured	Perennial Forb
burren.ie	plantago lanceolata	Plantaginaceae	Perennial Forb	C3	plantago_lanceolata	2.94	1.47	Measured	Perennial Forb
cowi.ca	plantago lanceolata	Plantaginaceae	Perennial Forb	C3	plantago_lanceolata	2.94	1.47	Measured	Perennial Forb
frue.ch	plantago lanceolata	Plantaginaceae	Perennial Forb	C3	plantago_lanceolata	2.94	1.47	Measured	Perennial Forb
hero.uk	plantago lanceolata	Plantaginaceae	Perennial Forb	C3	plantago_lanceolata	2.94	1.47	Measured	Perennial Forb
mcdan.us	plantago lanceolata	Plantaginaceae	Perennial Forb	C3	plantago_lanceolata	2.94	1.47	Measured	Perennial Forb
smith.us	plantago lanceolata	Plantaginaceae	Perennial Forb	C3	plantago_lanceolata	2.94	1.47	Measured	Perennial Forb
cereep.fr	plantago lanceolata	Plantaginaceae	Perennial Forb	C3	plantago_lanceolata_cereep	2.98	1.49	Measured	Perennial Forb
kbs.us	plantago lanceolata	Plantaginaceae	Perennial Forb	C3	plantago_lanceolata_kbs	2.874	1.437	Measured	Perennial Forb
koffler.ca	plantago lanceolata	Plantaginaceae	Perennial Forb	C3	plantago_lanceolata_koffler	2.78	1.39	Measured	Perennial Forb
spin.us	plantago lanceolata	Plantaginaceae	Annual Forb	C3	plantago_lanceolata_spin	2.774	1.387	Measured	Annual Forb
badlau.de	plantago major	Plantaginaceae	Perennial Forb	C3	plantago_major	1.424	0.712	Database	Perennial Forb
frue.ch	plantago major	Plantaginaceae	Perennial Forb	C3	plantago_major	1.424	0.712	Database	Perennial Forb
lancaster.uk	plantago major	Plantaginaceae	Perennial Forb	C3	plantago_major	1.424	0.712	Database	Perennial Forb
mcdan.us	plantago major	Plantaginaceae	Perennial Forb	C3	plantago_major	1.424	0.712	Database	Perennial Forb
spin.us	plantago major	Plantaginaceae	Perennial Forb	C3	plantago_major	1.424	0.712	Database	Perennial Forb
burren.ie	plantago maritima	Plantaginaceae	Perennial Forb	C3	plantago_maritima	2.64	1.32	Measured	Perennial Forb
konz.us	plantago patagonica	Plantaginaceae	Annual Forb	C3	plantago_patagonica	NA	NA	NA	Annual Forb
temple.us	plantago rhodosperma	Plantaginaceae	Annual Forb	C3	plantago_rhodosperma	NA	NA	NA	Annual Forb
cdcr.us	plantago sp.	Plantaginaceae	Perennial Forb	C3	plantago_sp.	NA	NA	NA	Perennial Forb
kbs.us	plantago sp.	Plantaginaceae	Perennial Forb	C3	plantago_sp.	NA	NA	NA	Perennial Forb
burren.ie	platanthera sp.	Orchidaceae	Geophyte	C3	platanthera_sp.	NA	NA	NA	Geophyte
mcdan.us	platanus occidentalis	Platanaceae	Woody	C3	platanus_occidentalis	NA	NA	NA	Woody
bayr.de	poa angustifolia	Poaceae	Grass	C3	poa_angustifolia	NA	NA	NA	Grass (C3)
bldr.us	poa compressa	Poaceae	Grass	C3	poa_compressa	5.8	2.9	Database	Grass (C3)
kbs.us	poa compressa	Poaceae	Grass	C3	poa_compressa	5.8	2.9	Database	Grass (C3)
smith.us	poa compressa	Poaceae	Grass	C3	poa_compressa	5.8	2.9	Database	Grass (C3)
badlau.de	poa pratensis	Poaceae	Grass	C3	poa_pratensis	8.48	4.24	Database	Grass (C3)
bayr.de	poa pratensis	Poaceae	Grass	C3	poa_pratensis	8.48	4.24	Database	Grass (C3)
burren.ie	poa pratensis	Poaceae	Grass	C3	poa_pratensis	8.48	4.24	Database	Grass (C3)
cereep.fr	poa pratensis	Poaceae	Grass	C3	poa_pratensis	8.48	4.24	Database	Grass (C3)
cereep.fr	poa pratensis	Poaceae	Grass	C3	poa_pratensis	8.48	4.24	Database	Grass (C3)
cowi.ca	poa pratensis	Poaceae	Grass	C3	poa_pratensis	8.48	4.24	Database	Grass (C3)
frue.ch	poa pratensis	Poaceae	Grass	C3	poa_pratensis	8.48	4.24	Database	Grass (C3)
glcr.us	poa pratensis	Poaceae	Grass	C3	poa_pratensis	8.48	4.24	Database	Grass (C3)
hero.uk	poa pratensis	Poaceae	Grass	C3	poa_pratensis	8.48	4.24	Database	Grass (C3)
jena.de	poa pratensis	Poaceae	Grass	C3	poa_pratensis	8.48	4.24	Database	Grass (C3)
kbs.us	poa pratensis	Poaceae	Grass	C3	poa_pratensis	8.48	4.24	Database	Grass (C3)
lancaster.uk	poa pratensis	Poaceae	Grass	C3	poa_pratensis	8.48	4.24	Database	Grass (C3)
rook.uk	poa pratensis	Poaceae	Grass	C3	poa_pratensis	8.48	4.24	Database	Grass (C3)
smith.us	poa pratensis	Poaceae	Grass	C3	poa_pratensis	8.48	4.24	Database	Grass (C3)
cbgb.us	poa pratensis	Poaceae	Grass	C3	poa_pratensis_cbgb	3.968	1.984	Measured	Grass (C3)
lake.us	poa pratensis	Poaceae	Grass	C3	poa_pratensis_cbgb	3.968	1.984	Measured	Grass (C3)
cdcr.us	poa pratensis	Poaceae	Grass	C3	poa_pratensis_cdcr	9.474	4.737	Measured	Grass (C3)
konz.us	poa pratensis	Poaceae	Grass	C3	poa_pratensis_konz	7.958	3.979	Measured	Grass (C3)
msum.us	poa pratensis	Poaceae	Grass	C3	poa_pratensis_msum	22.936	11.468	Measured	Grass (C3)
spin.us	poa pratensis	Poaceae	Grass	C3	poa_pratensis_spin	16.09	8.045	Measured	Grass (C3)
cereep.fr	poa sp.	Poaceae	Grass	C3	poa_sp.	NA	NA	NA	Grass (C3)
koffler.ca	poa sp.	Poaceae	Grass	C3	poa_sp.	NA	NA	NA	Grass (C3)
badlau.de	poa trivialis	Poaceae	Grass	C3	poa_trivialis	5.6	2.8	Database	Grass (C3)
cereep.fr	poa trivialis	Poaceae	Grass	C3	poa_trivialis	5.6	2.8	Database	Grass (C3)
frue.ch	poa trivialis	Poaceae	Grass	C3	poa_trivialis	5.6	2.8	Database	Grass (C3)
jena.de	poa trivialis	Poaceae	Grass	C3	poa_trivialis	5.6	2.8	Database	Grass (C3)
mcdan.us	poa trivialis	Poaceae	Grass	C3	poa_trivialis	5.6	2.8	Database	Grass (C3)
burren.ie	poa trivialis	Poaceae	Grass	C3	poa_trivialis_hero	3.228	1.614	Measured	Grass (C3)
bldr.us	podospermum laciniatum	Asteraceae	Annual Forb	C3	podospermum_laciniatum	NA	NA	NA	Annual Forb
bldr.us	podospermum scorzoneroides	Asteraceae	Perennial Forb	C3	podospermum_scorzoneroides	NA	NA	NA	Perennial Forb
bldr.us	podospermum sp.	Asteraceae	Perennial Forb	C3	podospermum_sp.	NA	NA	NA	Perennial Forb
cdcr.us	polygala polygama	Polygalaceae	Perennial Forb	C3	polygala_polygama	1.31	0.655	Database	Perennial Forb
badlau.de	polygonum aviculare	Polygonaceae	Annual Forb	C3	polygonum_aviculare	1.61	0.805	Database	Annual Forb
bayr.de	polygonum aviculare	Polygonaceae	Annual Forb	C3	polygonum_aviculare	1.61	0.805	Database	Annual Forb
jena.de	polygonum aviculare	Polygonaceae	Annual Forb	C3	polygonum_aviculare	1.61	0.805	Database	Annual Forb
mcdan.us	polygonum perfoliatum	Polygonaceae	Annual Forb	C3	polygonum_perfoliatum	NA	NA	NA	Annual Forb
cdcr.us	polygonum tenue	Polygonaceae	Annual Forb	C3	polygonum_tenue	NA	NA	NA	Annual Forb
temple.us	polytaenia nuttallii	Apiaceae	Perennial Forb	C3	polytaenia_nuttallii	12.382	6.191	Measured	Perennial Forb
temple.us	polytaenia texana	Apiaceae	Perennial Forb	C3	polytaenia_texana	NA	NA	NA	Perennial Forb
cdcr.us	populus alba	Salicaceae	Woody	C3	populus_alba	NA	NA	NA	Woody
cdcr.us	populus deltoides	Salicaceae	Woody	C3	populus_deltoides	0.97	0.485	Database	Woody
cdcr.us	populus tremuloides	Salicaceae	Woody	C3	populus_tremuloides	1.1	0.55	Database	Woody
cereep.fr	potentilla anserina	Rosaceae	Perennial Forb	C3	potentilla_anserina	NA	NA	NA	Perennial Forb
cereep.fr	potentilla argentea	Rosaceae	Perennial Forb	C3	potentilla_argentea	0.46	0.23	Database	Perennial Forb
kbs.us	potentilla argentea	Rosaceae	Perennial Forb	C3	potentilla_argentea	0.46	0.23	Database	Perennial Forb
cbgb.us	potentilla arguta	Rosaceae	Perennial Forb	C3	potentilla_arguta	2.61	1.305	Database	Perennial Forb
lake.us	potentilla arguta	Rosaceae	Perennial Forb	C3	potentilla_arguta	2.61	1.305	Database	Perennial Forb
burren.ie	potentilla erecta	Rosaceae	Perennial Forb	C3	potentilla_erecta	0.908	0.454	Database	Perennial Forb
hero.uk	potentilla erecta	Rosaceae	Perennial Forb	C3	potentilla_erecta	0.908	0.454	Database	Perennial Forb
rook.uk	potentilla erecta	Rosaceae	Perennial Forb	C3	potentilla_erecta	0.908	0.454	Database	Perennial Forb
cdcr.us	potentilla norvegica	Rosaceae	Annual Forb	C3	potentilla_norvegica	2.248	1.124	Measured	Annual Forb
cdcr.us	potentilla recta	Rosaceae	Annual Forb	C3	potentilla_recta	1.14	0.57	Database	Annual Forb
hnvr.us	potentilla recta	Rosaceae	Annual Forb	C3	potentilla_recta	1.14	0.57	Database	Annual Forb
mcdan.us	potentilla recta	Rosaceae	Annual Forb	C3	potentilla_recta	1.14	0.57	Database	Annual Forb
kbs.us	potentilla recta	Rosaceae	Annual Forb	C3	potentilla_recta_kbs	1.164	0.582	Measured	Annual Forb
bayr.de	potentilla reptans	Rosaceae	Perennial Forb	C3	potentilla_reptans	2.85	1.425	Database	Perennial Forb
hnvr.us	potentilla reptans	Rosaceae	Perennial Forb	C3	potentilla_reptans	2.85	1.425	Database	Perennial Forb
cdcr.us	potentilla simplex	Rosaceae	Perennial Forb	C3	potentilla_simplex	NA	NA	NA	Perennial Forb
burren.ie	potentilla sterilis	Rosaceae	Perennial Forb	C3	potentilla_sterilis	NA	NA	NA	Perennial Forb
burren.ie	prunella vulgaris	Lamiaceae	Perennial Forb	C3	prunella_vulgaris	1.3	0.65	Database	Perennial Forb
frue.ch	prunella vulgaris	Lamiaceae	Perennial Forb	C3	prunella_vulgaris	1.3	0.65	Database	Perennial Forb
hero.uk	prunella vulgaris	Lamiaceae	Perennial Forb	C3	prunella_vulgaris	1.3	0.65	Database	Perennial Forb
hnvr.us	prunella vulgaris	Lamiaceae	Perennial Forb	C3	prunella_vulgaris	1.3	0.65	Database	Perennial Forb
jena.de	prunella vulgaris	Lamiaceae	Perennial Forb	C3	prunella_vulgaris	1.3	0.65	Database	Perennial Forb
spin.us	prunella vulgaris	Lamiaceae	Perennial Forb	C3	prunella_vulgaris	1.3	0.65	Database	Perennial Forb
mcdan.us	prunus americana	Rosaceae	Woody	C3	prunus_americana	NA	NA	NA	Woody
badlau.de	prunus avium	Rosaceae	Woody	C3	prunus_avium	0.86	0.43	Database	Woody
hall.us	prunus serotina	Rosaceae	Woody	C3	prunus_serotina	1	0.5	Database	Woody
hnvr.us	prunus serotina	Rosaceae	Woody	C3	prunus_serotina	1	0.5	Database	Woody
mcdan.us	prunus serotina	Rosaceae	Woody	C3	prunus_serotina	1	0.5	Database	Woody
spin.us	prunus serotina	Rosaceae	Woody	C3	prunus_serotina	1	0.5	Database	Woody
bayr.de	prunus sp.	Rosaceae	Woody	C3	prunus_sp.	NA	NA	NA	Woody
cereep.fr	prunus sp.	Rosaceae	Woody	C3	prunus_sp.	NA	NA	NA	Woody
kbs.us	prunus sp.	Rosaceae	Woody	C3	prunus_sp.	NA	NA	NA	Woody
koffler.ca	prunus sp.	Rosaceae	Woody	C3	prunus_sp.	NA	NA	NA	Woody
lake.us	prunus sp.	Rosaceae	Woody	C3	prunus_sp.	NA	NA	NA	Woody
bayr.de	prunus spinosa	Rosaceae	Woody	C3	prunus_spinosa	1.3	0.65	Database	Woody
cereep.fr	prunus spinosa	Rosaceae	Woody	C3	prunus_spinosa	1.3	0.65	Database	Woody
hnvr.us	prunus virginiana	Rosaceae	Woody	C3	prunus_virginiana	1.3	0.65	Database	Woody
cbgb.us	pseudognaphalium obtusifolium	Asteraceae	Annual Forb	C3	pseudognaphalium_obtusifolium	NA	NA	NA	Annual Forb
cdcr.us	pseudognaphalium obtusifolium	Asteraceae	Annual Forb	C3	pseudognaphalium_obtusifolium	NA	NA	NA	Annual Forb
mcdan.us	pseudognaphalium obtusifolium	Asteraceae	Annual Forb	C3	pseudognaphalium_obtusifolium	NA	NA	NA	Annual Forb
konz.us	psoralea esculenta	Fabaceae	Legume	C3	psoralea_esculenta	NA	NA	NA	Legume
temple.us	psoralidium tenuiflorum	Fabaceae	Legume	C3	psoralidium_tenuiflorum	NA	NA	NA	Legume
hnvr.us	pycnanthemum incanum	Lamiaceae	Perennial Forb	C3	pycnanthemum_incanum	NA	NA	NA	Perennial Forb
trel.us	pycnanthemum virginianum	Lamiaceae	Perennial Forb	C3	pycnanthemum_virginianum	5.3	2.65	Database	Perennial Forb
mcdan.us	pyrus calleryana	Rosaceae	Woody	C3	pyrus_calleryana	1.2	0.6	Database	Woody
spin.us	pyrus calleryana	Rosaceae	Woody	C3	pyrus_calleryana	1.2	0.6	Database	Woody
bayr.de	pyrus pyraster	Rosaceae	Woody	C3	pyrus_pyraster	1.24	0.62	Database	Woody
hero.uk	quercus cerris	Fagaceae	Woody	C3	quercus_cerris	2	1	Database	Woody
rook.uk	quercus cerris	Fagaceae	Woody	C3	quercus_cerris	2	1	Database	Woody
bayr.de	quercus robur	Fagaceae	Woody	C3	quercus_robur	1.8	0.9	Database	Woody
rook.uk	quercus robur	Fagaceae	Woody	C3	quercus_robur	1.8	0.9	Database	Woody
bayr.de	quercus sp.	Fagaceae	Woody	C3	quercus_sp.	NA	NA	NA	Woody
cdcr.us	quercus sp.	Fagaceae	Woody	C3	quercus_sp.	NA	NA	NA	Woody
bayr.de	ranunculus acris	Ranunculaceae	Perennial Forb	C3	ranunculus_acris	9	4.5	Database	Perennial Forb
burren.ie	ranunculus acris	Ranunculaceae	Perennial Forb	C3	ranunculus_acris	9	4.5	Database	Perennial Forb
frue.ch	ranunculus acris	Ranunculaceae	Perennial Forb	C3	ranunculus_acris	9	4.5	Database	Perennial Forb
hero.uk	ranunculus acris	Ranunculaceae	Perennial Forb	C3	ranunculus_acris	9	4.5	Database	Perennial Forb
cereep.fr	ranunculus bulbosus	Ranunculaceae	Perennial Forb	C3	ranunculus_bulbosus	11.2	5.6	Database	Perennial Forb
burren.ie	ranunculus repens	Ranunculaceae	Perennial Forb	C3	ranunculus_repens	22.4	11.2	Database	Perennial Forb
frue.ch	ranunculus repens	Ranunculaceae	Perennial Forb	C3	ranunculus_repens	22.4	11.2	Database	Perennial Forb
hero.uk	ranunculus repens	Ranunculaceae	Perennial Forb	C3	ranunculus_repens	22.4	11.2	Database	Perennial Forb
jena.de	ranunculus repens	Ranunculaceae	Perennial Forb	C3	ranunculus_repens	22.4	11.2	Database	Perennial Forb
lancaster.uk	ranunculus repens	Ranunculaceae	Perennial Forb	C3	ranunculus_repens	22.4	11.2	Database	Perennial Forb
koffler.ca	ranunculus sp.	Ranunculaceae	Perennial Forb	C3	ranunculus_sp.	NA	NA	NA	Perennial Forb
konz.us	ratibida columnifera	Asteraceae	Perennial Forb	C3	ratibida_columnifera	NA	NA	NA	Perennial Forb
hall.us	ratibida pinnata	Asteraceae	Perennial Forb	C3	ratibida_pinnata	5.5	2.75	Database	Perennial Forb
trel.us	ratibida pinnata	Asteraceae	Perennial Forb	C3	ratibida_pinnata	5.5	2.75	Database	Perennial Forb
cbgb.us	ratibida pinnata	Asteraceae	Perennial Forb	C3	ratibida_pinnata_cbgb	14.854	7.427	Measured	Perennial Forb
lake.us	ratibida pinnata	Asteraceae	Perennial Forb	C3	ratibida_pinnata_cbgb	14.854	7.427	Measured	Perennial Forb
bayr.de	rhinanthus minor	Orobranchaceae	Annual Forb	C3	rhinanthus_minor	2.81	1.405	Database	Annual Forb
burren.ie	rhinanthus minor	Orobranchaceae	Annual Forb	C3	rhinanthus_minor	2.81	1.405	Database	Annual Forb
lake.us	rhus glabra	Anacardiaceae	Woody	C3	rhus_glabra	1.07	0.535	Database	Woody
mcdan.us	robinia pseudoacacia	Fabaceae	Legume	C3	robinia_pseudoacacia	1.48	0.74	Database	Legume
cdcr.us	rosa arkansana	Rosaceae	Woody	C3	rosa_arkansana	1.992	0.996	Measured	Woody
lake.us	rosa arkansana	Rosaceae	Woody	C3	rosa_arkansana	1.992	0.996	Measured	Woody
msum.us	rosa arkansana	Rosaceae	Woody	C3	rosa_arkansana_msum	1.926	0.963	Measured	Woody
mcdan.us	rosa multiflora	Rosaceae	Woody	C3	rosa_multiflora	1.6	0.8	Database	Woody
bayr.de	rosa sp.	Rosaceae	Perennial Forb	C3	rosa_sp.	NA	NA	NA	Perennial Forb
burren.ie	rosa spinosissima	Rosaceae	Woody	C3	rosa_spinosissima	1.8	0.9	Database	Woody
burren.ie	rosa xanthina	Rosaceae	Woody	C3	rosa_xanthina	0.8	0.4	Database	Woody
hall.us	rubus allegheniensis	Rosaceae	Woody	C3	rubus_allegheniensis	NA	NA	NA	Woody
mcdan.us	rubus allegheniensis	Rosaceae	Woody	C3	rubus_allegheniensis	NA	NA	NA	Woody
smith.us	rubus armeniacus	Rosaceae	Woody	C3	rubus_armeniacus	NA	NA	NA	Woody
kbs.us	rubus flagellaris	Rosaceae	Woody	C3	rubus_flagellaris	0.694	0.347	Measured	Woody
mcdan.us	rubus occidentalis	Rosaceae	Woody	C3	rubus_occidentalis	0.6	0.3	Database	Woody
mcdan.us	rubus phoenicolasius	Rosaceae	Woody	C3	rubus_phoenicolasius	NA	NA	NA	Woody
cbgb.us	rubus sp.	Rosaceae	Woody	C3	rubus_sp.	NA	NA	NA	Woody
hall.us	rubus sp.	Rosaceae	Woody	C3	rubus_sp.	NA	NA	NA	Woody
cdcr.us	rubus sp.	Rosaceae	Perennial Forb	C3	rubus_sp._cdcr	1.904	0.952	Measured	Perennial Forb
temple.us	rubus trivialis	Rosaceae	Woody	C3	rubus_trivialis	0.836	0.418	Measured	Woody
smith.us	rubus ursinus	Rosaceae	Woody	C3	rubus_ursinus	NA	NA	NA	Woody
burren.ie	rubus vestitus	Rosaceae	Woody	C3	rubus_vestitus	1.52	0.76	Measured	Woody
hero.uk	rubus vestitus	Rosaceae	Woody	C3	rubus_vestitus	1.52	0.76	Measured	Woody
pape.de	rubus vestitus	Rosaceae	Woody	C3	rubus_vestitus	1.52	0.76	Measured	Woody
rook.uk	rubus vestitus	Rosaceae	Woody	C3	rubus_vestitus	1.52	0.76	Measured	Woody
cbgb.us	rudbeckia hirta	Asteraceae	Perennial Forb	C3	rudbeckia_hirta	14.34	7.17	Database	Perennial Forb
cdcr.us	rudbeckia hirta	Asteraceae	Perennial Forb	C3	rudbeckia_hirta	14.34	7.17	Database	Perennial Forb
cdcr.us	rudbeckia hirta	Asteraceae	Perennial Forb	C3	rudbeckia_hirta	14.34	7.17	Database	Perennial Forb
hall.us	rudbeckia hirta	Asteraceae	Perennial Forb	C3	rudbeckia_hirta	14.34	7.17	Database	Perennial Forb
spin.us	rudbeckia hirta	Asteraceae	Perennial Forb	C3	rudbeckia_hirta	14.34	7.17	Database	Perennial Forb
trel.us	rudbeckia hirta	Asteraceae	Perennial Forb	C3	rudbeckia_hirta	14.34	7.17	Database	Perennial Forb
koffler.ca	rudbeckia hirta	Asteraceae	Perennial Forb	C3	rudbeckia_hirta_koffler	7.428	3.714	Measured	Perennial Forb
cdcr.us	rudbeckia sp.	Asteraceae	Perennial Forb	C3	rudbeckia_sp.	NA	NA	NA	Perennial Forb
konz.us	ruellia humilis	Acanthaceae	Perennial Forb	C3	ruellia_humilis	8.036	4.018	Measured	Perennial Forb
temple.us	ruellia humilis	Acanthaceae	Perennial Forb	C3	ruellia_humilis	8.036	4.018	Measured	Perennial Forb
bayr.de	rumex acetosa	Polygonaceae	Perennial Forb	C3	rumex_acetosa	3.4	1.7	Database	Perennial Forb
frue.ch	rumex acetosa	Polygonaceae	Perennial Forb	C3	rumex_acetosa	3.4	1.7	Database	Perennial Forb
cereep.fr	rumex acetosa	Polygonaceae	Perennial Forb	C3	rumex_acetosa_cereep	6.96	3.48	Measured	Perennial Forb
burren.ie	rumex acetosa	Polygonaceae	Perennial Forb	C3	rumex_acetosa_hero	7.166	3.583	Measured	Perennial Forb
hero.uk	rumex acetosa	Polygonaceae	Perennial Forb	C3	rumex_acetosa_hero	7.166	3.583	Measured	Perennial Forb
lancaster.uk	rumex acetosa	Polygonaceae	Perennial Forb	C3	rumex_acetosa_hero	7.166	3.583	Measured	Perennial Forb
rook.uk	rumex acetosa	Polygonaceae	Perennial Forb	C3	rumex_acetosa_hero	7.166	3.583	Measured	Perennial Forb
cereep.fr	rumex acetosella	Polygonaceae	Perennial Forb	C3	rumex_acetosella	3.4	1.7	Database	Perennial Forb
hnvr.us	rumex acetosella	Polygonaceae	Perennial Forb	C3	rumex_acetosella	3.4	1.7	Database	Perennial Forb
kbs.us	rumex acetosella	Polygonaceae	Perennial Forb	C3	rumex_acetosella	3.4	1.7	Database	Perennial Forb
lancaster.uk	rumex acetosella	Polygonaceae	Perennial Forb	C3	rumex_acetosella	3.4	1.7	Database	Perennial Forb
rook.uk	rumex acetosella	Polygonaceae	Perennial Forb	C3	rumex_acetosella	3.4	1.7	Database	Perennial Forb
smith.us	rumex acetosella	Polygonaceae	Perennial Forb	C3	rumex_acetosella	3.4	1.7	Database	Perennial Forb
cdcr.us	rumex acetosella	Polygonaceae	Perennial Forb	C3	rumex_acetosella_cdcr	4.972	2.486	Measured	Perennial Forb
lake.us	rumex britannica	Polygonaceae	Perennial Forb	C3	rumex_britannica	NA	NA	NA	Perennial Forb
badlau.de	rumex crispus	Polygonaceae	Perennial Forb	C3	rumex_crispus	8.8	4.4	Database	Perennial Forb
cbgb.us	rumex crispus	Polygonaceae	Perennial Forb	C3	rumex_crispus	8.8	4.4	Database	Perennial Forb
hero.uk	rumex crispus	Polygonaceae	Perennial Forb	C3	rumex_crispus	8.8	4.4	Database	Perennial Forb
jena.de	rumex crispus	Polygonaceae	Perennial Forb	C3	rumex_crispus	8.8	4.4	Database	Perennial Forb
kbs.us	rumex crispus	Polygonaceae	Perennial Forb	C3	rumex_crispus	8.8	4.4	Database	Perennial Forb
lake.us	rumex crispus	Polygonaceae	Perennial Forb	C3	rumex_crispus	8.8	4.4	Database	Perennial Forb
spin.us	rumex crispus	Polygonaceae	Perennial Forb	C3	rumex_crispus_spin	4.7	2.35	Measured	Perennial Forb
bayr.de	rumex obtusifolius	Polygonaceae	Perennial Forb	C3	rumex_obtusifolius	3	1.5	Database	Perennial Forb
frue.ch	rumex obtusifolius	Polygonaceae	Perennial Forb	C3	rumex_obtusifolius	3	1.5	Database	Perennial Forb
hero.uk	rumex obtusifolius	Polygonaceae	Perennial Forb	C3	rumex_obtusifolius	3	1.5	Database	Perennial Forb
mcdan.us	rumex obtusifolius	Polygonaceae	Perennial Forb	C3	rumex_obtusifolius	3	1.5	Database	Perennial Forb
pape.de	rumex sp.	Polygonaceae	Perennial Forb	C3	rumex_sp.	NA	NA	NA	Perennial Forb
rook.uk	salix cinerea	Salicaceae	Woody	C3	salix_cinerea	1.69	0.845	Database	Woody
koffler.ca	salix sp.	Salicaceae	Woody	C3	salix_sp.	NA	NA	NA	Woody
temple.us	salvia azurea	Lamiaceae	Perennial Forb	C3	salvia_azurea	1.738	0.869	Measured	Perennial Forb
konz.us	salvia azurea	Lamiaceae	Perennial Forb	C3	salvia_azurea_konz	1.792	0.896	Measured	Perennial Forb
glcr.us	schizachyrium scoparium	Poaceae	Grass	C4	schizachyrium_scoparium	4.436	2.218	Database	Grass (C4)
hall.us	schizachyrium scoparium	Poaceae	Grass	C4	schizachyrium_scoparium	4.436	2.218	Database	Grass (C4)
lake.us	schizachyrium scoparium	Poaceae	Grass	C4	schizachyrium_scoparium	4.436	2.218	Database	Grass (C4)
cbgb.us	schizachyrium scoparium	Poaceae	Grass	C4	schizachyrium_scoparium_cbgb	4.442	2.221	Measured	Grass (C4)
cdcr.us	schizachyrium scoparium	Poaceae	Grass	C4	schizachyrium_scoparium_cdcr	4.604	2.302	Measured	Grass (C4)
konz.us	schizachyrium scoparium	Poaceae	Grass	C4	schizachyrium_scoparium_konz	4.032	2.016	Measured	Grass (C4)
temple.us	schizachyrium scoparium	Poaceae	Grass	C4	schizachyrium_scoparium_temple	4.378	2.189	Measured	Grass (C4)
bldr.us	scorzonera laciniata	Asteraceae	Perennial Forb	C3	scorzonera_laciniata	NA	NA	NA	Perennial Forb
badlau.de	scorzoneroides autumnalis	Asteraceae	Perennial Forb	C3	scorzoneroides_autumnalis	NA	NA	NA	Perennial Forb
bayr.de	scorzoneroides autumnalis	Asteraceae	Perennial Forb	C3	scorzoneroides_autumnalis	NA	NA	NA	Perennial Forb
burren.ie	scorzoneroides autumnalis	Asteraceae	Perennial Forb	C3	scorzoneroides_autumnalis	NA	NA	NA	Perennial Forb
jena.de	scorzoneroides autumnalis	Asteraceae	Perennial Forb	C3	scorzoneroides_autumnalis	NA	NA	NA	Perennial Forb
temple.us	scutellaria drummondii	Lamiaceae	Annual Forb	C3	scutellaria_drummondii	NA	NA	NA	Annual Forb
lake.us	secale cereale	Poaceae	Grass	C3	secale_cereale	17.6	8.8	Database	Grass (C3)
mcdan.us	securigera varia	Fabaceae	Legume	C3	securigera_varia	3.22	1.61	Database	Legume
bayr.de	senecio jacobaea	Asteraceae	Perennial Forb	C3	senecio_jacobaea	4.6	2.3	Database	Perennial Forb
hero.uk	senecio jacobaea	Asteraceae	Perennial Forb	C3	senecio_jacobaea	4.6	2.3	Database	Perennial Forb
rook.uk	senecio jacobaea	Asteraceae	Perennial Forb	C3	senecio_jacobaea	4.6	2.3	Database	Perennial Forb
smith.us	senecio vulgaris	Asteraceae	Perennial Forb	C3	senecio_vulgaris	3.2	1.6	Database	Perennial Forb
burren.ie	sesleria caerulea	Poaceae	Grass	C3	sesleria_caerulea	9.2	4.6	Database	Grass (C3)
cbgb.us	setaria faberi	Poaceae	Grass	C4	setaria_faberi	3.2	1.6	Database	Grass (C4)
mcdan.us	setaria faberi	Poaceae	Grass	C4	setaria_faberi	3.2	1.6	Database	Grass (C4)
kbs.us	setaria pumila	Poaceae	Grass	C4	setaria_pumila	2.69	1.345	Measured	Grass (C4)
cdcr.us	setaria sp.	Poaceae	Grass	C4	setaria_sp.	NA	NA	NA	Grass (C4)
kbs.us	setaria sp.	Poaceae	Grass	C4	setaria_sp.	NA	NA	NA	Grass (C4)
mcdan.us	setaria viridis	Poaceae	Grass	C4	setaria_viridis	1.6	0.8	Database	Grass (C4)
cowi.ca	sherardia arvensis	Rubiaceae	Annual Forb	C3	sherardia_arvensis	NA	NA	NA	Annual Forb
cdcr.us	silene antirrhina	Caryophyllaceae	Annual Forb	C3	silene_antirrhina	5.43	2.715	Measured	Annual Forb
konz.us	silene antirrhina	Caryophyllaceae	Annual Forb	C3	silene_antirrhina	5.43	2.715	Measured	Annual Forb
frue.ch	silene dioica	Caryophyllaceae	Perennial Forb	C3	silene_dioica	5.4	2.7	Database	Perennial Forb
cereep.fr	silene latifolia	Caryophyllaceae	Perennial Forb	C3	silene_latifolia	5.4	2.7	Database	Perennial Forb
cereep.fr	silene latifolia	Caryophyllaceae	Perennial Forb	C3	silene_latifolia	5.4	2.7	Database	Perennial Forb
cdcr.us	silene latifolia	Caryophyllaceae	Perennial Forb	C3	silene_latifolia_cdcr	6.344	3.172	Measured	Perennial Forb
kbs.us	silene latifolia	Caryophyllaceae	Perennial Forb	C3	silene_latifolia_kbs	5.826	2.913	Measured	Perennial Forb
spin.us	silene latifolia	Caryophyllaceae	Perennial Forb	C3	silene_latifolia_spin	3.962	1.981	Measured	Perennial Forb
cbgb.us	silene sp.	Caryophyllaceae	Perennial Forb	C3	silene_sp.	NA	NA	NA	Perennial Forb
mcdan.us	silene vulgaris	Caryophyllaceae	Perennial Forb	C3	silene_vulgaris	2.25	1.125	Database	Perennial Forb
lake.us	silphium laciniatum	Asteraceae	Perennial Forb	C3	silphium_laciniatum	16.7	8.35	Database	Perennial Forb
smith.us	sisymbrium altissimum	Brassicaceae	Annual Forb	C3	sisymbrium_altissimum	0.52	0.26	Database	Annual Forb
jena.de	sisymbrium officinale	Brassicaceae	Annual Forb	C3	sisymbrium_officinale	0.48	0.24	Database	Annual Forb
cdcr.us	sisyrinchium campestre	Iridaceae	Geophyte	C3	sisyrinchium_campestre	97.43	48.715	Measured	Geophyte
konz.us	sisyrinchium campestre	Iridaceae	Geophyte	C3	sisyrinchium_campestre	97.43	48.715	Measured	Geophyte
lake.us	sisyrinchium campestre	Iridaceae	Geophyte	C3	sisyrinchium_campestre	97.43	48.715	Measured	Geophyte
lake.us	solanum americanum	Solanaceae	Woody	C3	solanum_americanum	NA	NA	NA	Woody
spin.us	solanum americanum	Solanaceae	Woody	C3	solanum_americanum	NA	NA	NA	Woody
cbgb.us	solanum carolinense	Solanaceae	Perennial Forb	C3	solanum_carolinense	2.458	1.229	Measured	Perennial Forb
hall.us	solanum carolinense	Solanaceae	Perennial Forb	C3	solanum_carolinense	2.458	1.229	Measured	Perennial Forb
mcdan.us	solanum carolinense	Solanaceae	Perennial Forb	C3	solanum_carolinense	2.458	1.229	Measured	Perennial Forb
spin.us	solanum carolinense	Solanaceae	Perennial Forb	C3	solanum_carolinense	2.458	1.229	Measured	Perennial Forb
temple.us	solanum dimidiatum	Solanaceae	Perennial Forb	C3	solanum_dimidiatum	7.148	3.574	Measured	Perennial Forb
konz.us	solanum ptychanthum	Solanaceae	Annual Forb	C3	solanum_ptychanthum	2.62	1.31	Database	Annual Forb
cbgb.us	solanum sp.	Solanaceae	Perennial Forb	C3	solanum_sp.	NA	NA	NA	Perennial Forb
lake.us	solanum sp.	Solanaceae	Perennial Forb	C3	solanum_sp.	NA	NA	NA	Perennial Forb
hall.us	solidago altissima	Asteraceae	Perennial Forb	C3	solidago_altissima	5.472	2.736	Measured	Perennial Forb
koffler.ca	solidago altissima	Asteraceae	Perennial Forb	C3	solidago_altissima	5.472	2.736	Measured	Perennial Forb
mcdan.us	solidago altissima	Asteraceae	Perennial Forb	C3	solidago_altissima	5.472	2.736	Measured	Perennial Forb
konz.us	solidago altissima	Asteraceae	Perennial Forb	C3	solidago_altissima_konz	5.49	2.745	Measured	Perennial Forb
badlau.de	solidago canadensis	Asteraceae	Perennial Forb	C3	solidago_canadensis	5.596	2.798	Measured	Perennial Forb
cbgb.us	solidago canadensis	Asteraceae	Perennial Forb	C3	solidago_canadensis	5.596	2.798	Measured	Perennial Forb
glcr.us	solidago canadensis	Asteraceae	Perennial Forb	C3	solidago_canadensis	5.596	2.798	Measured	Perennial Forb
lake.us	solidago canadensis	Asteraceae	Perennial Forb	C3	solidago_canadensis	5.596	2.798	Measured	Perennial Forb
trel.us	solidago canadensis	Asteraceae	Perennial Forb	C3	solidago_canadensis	5.596	2.798	Measured	Perennial Forb
kbs.us	solidago canadensis	Asteraceae	Perennial Forb	C3	solidago_canadensis_kbs	5.692	2.846	Measured	Perennial Forb
msum.us	solidago canadensis	Asteraceae	Perennial Forb	C3	solidago_canadensis_msum	5.702	2.851	Measured	Perennial Forb
temple.us	solidago canadensis	Asteraceae	Perennial Forb	C3	solidago_canadensis_temple	5.762	2.881	Measured	Perennial Forb
cdcr.us	solidago gigantea	Asteraceae	Perennial Forb	C3	solidago_gigantea	3.64	1.82	Database	Perennial Forb
cbgb.us	solidago gigantea	Asteraceae	Perennial Forb	C3	solidago_gigantea_cbgb	3.732	1.866	Measured	Perennial Forb
lake.us	solidago gigantea	Asteraceae	Perennial Forb	C3	solidago_gigantea_cbgb	3.732	1.866	Measured	Perennial Forb
msum.us	solidago gigantea	Asteraceae	Perennial Forb	C3	solidago_gigantea_msum	8.236	4.118	Measured	Perennial Forb
cdcr.us	solidago missouriensis	Asteraceae	Perennial Forb	C3	solidago_missouriensis	1.89	0.945	Measured	Perennial Forb
konz.us	solidago missouriensis	Asteraceae	Perennial Forb	C3	solidago_missouriensis	1.89	0.945	Measured	Perennial Forb
lake.us	solidago nemoralis	Asteraceae	Perennial Forb	C3	solidago_nemoralis	3.51	1.755	Database	Perennial Forb
cdcr.us	solidago nemoralis	Asteraceae	Perennial Forb	C3	solidago_nemoralis_cdcr	3.462	1.731	Measured	Perennial Forb
cdcr.us	solidago rigida	Asteraceae	Perennial Forb	C3	solidago_rigida	1.79	0.895	Measured	Perennial Forb
konz.us	solidago rigida	Asteraceae	Perennial Forb	C3	solidago_rigida	1.79	0.895	Measured	Perennial Forb
lake.us	solidago rigida	Asteraceae	Perennial Forb	C3	solidago_rigida	1.79	0.895	Measured	Perennial Forb
cbgb.us	solidago rigida	Asteraceae	Perennial Forb	C3	solidago_rigida_cbgb	3.71	1.855	Measured	Perennial Forb
msum.us	solidago rigida	Asteraceae	Perennial Forb	C3	solidago_rigida_msum	1.61	0.805	Measured	Perennial Forb
bayr.de	solidago sp.	Asteraceae	Perennial Forb	C3	solidago_sp.	NA	NA	NA	Perennial Forb
cbgb.us	solidago sp.	Asteraceae	Perennial Forb	C3	solidago_sp.	NA	NA	NA	Perennial Forb
cdcr.us	solidago sp.	Asteraceae	Perennial Forb	C3	solidago_sp.	NA	NA	NA	Perennial Forb
cdcr.us	solidago speciosa	Asteraceae	Perennial Forb	C3	solidago_speciosa	2.44	1.22	Database	Perennial Forb
cbgb.us	solidago speciosa	Asteraceae	Perennial Forb	C3	solidago_speciosa_cbgb	4.484	2.242	Measured	Perennial Forb
lake.us	sonchus arvensis	Asteraceae	Perennial Forb	C3	sonchus_arvensis	6.2	3.1	Database	Perennial Forb
badlau.de	sonchus asper	Asteraceae	Annual Forb	C3	sonchus_asper	1.37	0.685	Database	Annual Forb
burren.ie	sonchus asper	Asteraceae	Annual Forb	C3	sonchus_asper	1.37	0.685	Database	Annual Forb
cbgb.us	sonchus asper	Asteraceae	Annual Forb	C3	sonchus_asper	1.37	0.685	Database	Annual Forb
hero.uk	sonchus asper	Asteraceae	Annual Forb	C3	sonchus_asper	1.37	0.685	Database	Annual Forb
jena.de	sonchus asper	Asteraceae	Annual Forb	C3	sonchus_asper	1.37	0.685	Database	Annual Forb
lake.us	sonchus asper	Asteraceae	Annual Forb	C3	sonchus_asper	1.37	0.685	Database	Annual Forb
mcdan.us	sonchus asper	Asteraceae	Annual Forb	C3	sonchus_asper	1.37	0.685	Database	Annual Forb
smith.us	sonchus asper	Asteraceae	Annual Forb	C3	sonchus_asper	1.37	0.685	Database	Annual Forb
badlau.de	sonchus oleraceus	Asteraceae	Annual Forb	C3	sonchus_oleraceus	3.2	1.6	Database	Annual Forb
jena.de	sonchus oleraceus	Asteraceae	Annual Forb	C3	sonchus_oleraceus	3.2	1.6	Database	Annual Forb
smith.us	sonchus oleraceus	Asteraceae	Annual Forb	C3	sonchus_oleraceus	3.2	1.6	Database	Annual Forb
koffler.ca	sonchus sp.	Asteraceae	Perennial Forb	C3	sonchus_sp.	NA	NA	NA	Perennial Forb
koffler.ca	sonchus sp.	Asteraceae	Perennial Forb	C3	sonchus_sp.	NA	NA	NA	Perennial Forb
spin.us	sonchus sp.	Asteraceae	Perennial Forb	C3	sonchus_sp.	NA	NA	NA	Perennial Forb
spin.us	sonchus sp.	Asteraceae	Perennial Forb	C3	sonchus_sp.	NA	NA	NA	Perennial Forb
temple.us	sonchus sp.	Asteraceae	Perennial Forb	C3	sonchus_sp.	NA	NA	NA	Perennial Forb
temple.us	sonchus sp.	Asteraceae	Perennial Forb	C3	sonchus_sp.	NA	NA	NA	Perennial Forb
glcr.us	sorghastrum nutans	Poaceae	Grass	C4	sorghastrum_nutans	5.6	2.8	Database	Grass (C4)
hall.us	sorghastrum nutans	Poaceae	Grass	C4	sorghastrum_nutans	5.6	2.8	Database	Grass (C4)
msum.us	sorghastrum nutans	Poaceae	Grass	C4	sorghastrum_nutans	5.6	2.8	Database	Grass (C4)
trel.us	sorghastrum nutans	Poaceae	Grass	C4	sorghastrum_nutans	5.6	2.8	Database	Grass (C4)
cbgb.us	sorghastrum nutans	Poaceae	Grass	C4	sorghastrum_nutans_cbgb	22.31	11.155	Measured	Grass (C4)
lake.us	sorghastrum nutans	Poaceae	Grass	C4	sorghastrum_nutans_cbgb	22.31	11.155	Measured	Grass (C4)
konz.us	sorghastrum nutans	Poaceae	Grass	C4	sorghastrum_nutans_konz	5.42	2.71	Measured	Grass (C4)
temple.us	sorghastrum nutans	Poaceae	Grass	C4	sorghastrum_nutans_temple	16.518	8.259	Measured	Grass (C4)
spin.us	sorghum halepense	Poaceae	Grass	C4	sorghum_halepense	3.6	1.8	Measured	Grass (C4)
temple.us	sorghum halepense	Poaceae	Grass	C4	sorghum_halepense	3.6	1.8	Measured	Grass (C4)
konz.us	spermolepis inermis	Apiaceae	Annual Forb	C3	spermolepis_inermis	NA	NA	NA	Annual Forb
bldr.us	sporobolus airoides	Poaceae	Grass	C4	sporobolus_airoides	NA	NA	NA	Grass (C4)
cbgb.us	sporobolus compositus	Poaceae	Grass	C4	sporobolus_compositus	2.32	1.16	Measured	Grass (C4)
konz.us	sporobolus compositus	Poaceae	Grass	C4	sporobolus_compositus	2.32	1.16	Measured	Grass (C4)
temple.us	sporobolus compositus	Poaceae	Grass	C4	sporobolus_compositus_temple	4.674	2.337	Measured	Grass (C4)
konz.us	sporobolus cryptandrus	Poaceae	Grass	C3	sporobolus_cryptandrus	NA	NA	NA	Grass (C3)
msum.us	sporobolus heterolepis	Poaceae	Grass	C4	sporobolus_heterolepis	2.1	1.05	Database	Grass (C4)
konz.us	sporobolus heterolepis	Poaceae	Grass	C4	sporobolus_heterolepis_konz	2.136	1.068	Measured	Grass (C4)
hero.uk	stellaria graminea	Caryophyllaceae	Perennial Forb	C3	stellaria_graminea	1.92	0.96	Database	Perennial Forb
hnvr.us	stellaria graminea	Caryophyllaceae	Perennial Forb	C3	stellaria_graminea	1.92	0.96	Database	Perennial Forb
lancaster.uk	stellaria graminea	Caryophyllaceae	Perennial Forb	C3	stellaria_graminea	1.92	0.96	Database	Perennial Forb
rook.uk	stellaria graminea	Caryophyllaceae	Perennial Forb	C3	stellaria_graminea	1.92	0.96	Database	Perennial Forb
frue.ch	stellaria media	Caryophyllaceae	Annual Forb	C3	stellaria_media	2	1	Database	Annual Forb
hnvr.us	stellaria media	Caryophyllaceae	Annual Forb	C3	stellaria_media	2	1	Database	Annual Forb
jena.de	stellaria media	Caryophyllaceae	Annual Forb	C3	stellaria_media	2	1	Database	Annual Forb
lancaster.uk	stellaria media	Caryophyllaceae	Annual Forb	C3	stellaria_media	2	1	Database	Annual Forb
smith.us	stellaria media	Caryophyllaceae	Annual Forb	C3	stellaria_media	2	1	Database	Annual Forb
spin.us	stellaria media	Caryophyllaceae	Annual Forb	C3	stellaria_media	2	1	Database	Annual Forb
temple.us	stenaria nigricans	Rubiaceae	Perennial Forb	C3	stenaria_nigricans	NA	NA	NA	Perennial Forb
lake.us	stipa spartea	Poaceae	Grass	C3	stipa_spartea	3.202	1.601	Measured	Grass (C3)
msum.us	stipa spartea	Poaceae	Grass	C3	stipa_spartea	3.202	1.601	Measured	Grass (C3)
burren.ie	succisa pratensis	Caprifoliaceae	Perennial Forb	C3	succisa_pratensis	5.554	2.777	Database	Perennial Forb
msum.us	symphoricarpos albus	Caprifoliaceae	Woody	C3	symphoricarpos_albus	2.91	1.455	Database	Woody
smith.us	symphoricarpos albus	Caprifoliaceae	Woody	C3	symphoricarpos_albus	2.91	1.455	Database	Woody
lake.us	symphoricarpos occidentalis	Caprifoliaceae	Woody	C3	symphoricarpos_occidentalis	NA	NA	NA	Woody
hall.us	symphoricarpos orbiculatus	Caprifoliaceae	Woody	C3	symphoricarpos_orbiculatus	NA	NA	NA	Woody
konz.us	symphoricarpos orbiculatus	Caprifoliaceae	Woody	C3	symphoricarpos_orbiculatus	NA	NA	NA	Woody
cdcr.us	symphyotrichum boreale	Asteraceae	Perennial Forb	C3	symphyotrichum_boreale	NA	NA	NA	Perennial Forb
cbgb.us	symphyotrichum ericoides	Asteraceae	Perennial Forb	C3	symphyotrichum_ericoides	2.24	1.12	Database	Perennial Forb
glcr.us	symphyotrichum ericoides	Asteraceae	Perennial Forb	C3	symphyotrichum_ericoides	2.24	1.12	Database	Perennial Forb
lake.us	symphyotrichum ericoides	Asteraceae	Perennial Forb	C3	symphyotrichum_ericoides	2.24	1.12	Database	Perennial Forb
msum.us	symphyotrichum ericoides	Asteraceae	Perennial Forb	C3	symphyotrichum_ericoides	2.24	1.12	Database	Perennial Forb
temple.us	symphyotrichum ericoides	Asteraceae	Perennial Forb	C3	symphyotrichum_ericoides	2.24	1.12	Database	Perennial Forb
koffler.ca	symphyotrichum ericoides	Asteraceae	Perennial Forb	C3	symphyotrichum_ericoides_koffler	2.056	1.028	Measured	Perennial Forb
konz.us	symphyotrichum ericoides	Asteraceae	Perennial Forb	C3	symphyotrichum_ericoides_konz	3.874	1.937	Measured	Perennial Forb
koffler.ca	symphyotrichum laeve	Asteraceae	Perennial Forb	C3	symphyotrichum_laeve	4.6	2.3	Database	Perennial Forb
lake.us	symphyotrichum laeve	Asteraceae	Perennial Forb	C3	symphyotrichum_laeve	4.6	2.3	Database	Perennial Forb
msum.us	symphyotrichum laeve	Asteraceae	Perennial Forb	C3	symphyotrichum_laeve	4.6	2.3	Database	Perennial Forb
cereep.fr	symphyotrichum lanceolatum	Asteraceae	Perennial Forb	C3	symphyotrichum_lanceolatum	4.3	2.15	Database	Perennial Forb
lake.us	symphyotrichum lanceolatum	Asteraceae	Perennial Forb	C3	symphyotrichum_lanceolatum	4.3	2.15	Database	Perennial Forb
koffler.ca	symphyotrichum lanceolatum	Asteraceae	Perennial Forb	C3	symphyotrichum_lanceolatum_koffler	4.014	2.007	Measured	Perennial Forb
koffler.ca	symphyotrichum lateriflorum	Asteraceae	Perennial Forb	C3	symphyotrichum_lateriflorum	2.91	1.455	Database	Perennial Forb
lake.us	symphyotrichum novae-angliae	Asteraceae	Perennial Forb	C3	symphyotrichum_novae-angliae	2.8	1.4	Database	Perennial Forb
koffler.ca	symphyotrichum novae-angliae	Asteraceae	Perennial Forb	C3	symphyotrichum_novae-angliae_koffler	2.806	1.403	Measured	Perennial Forb
msum.us	symphyotrichum oblongifolium	Asteraceae	Perennial Forb	C3	symphyotrichum_oblongifolium	7	3.5	Database	Perennial Forb
konz.us	symphyotrichum oblongifolium	Asteraceae	Perennial Forb	C3	symphyotrichum_oblongifolium_konz	4.386	2.193	Measured	Perennial Forb
cbgb.us	symphyotrichum pilosum	Asteraceae	Perennial Forb	C3	symphyotrichum_pilosum	3.5	1.75	Database	Perennial Forb
hall.us	symphyotrichum pilosum	Asteraceae	Perennial Forb	C3	symphyotrichum_pilosum	3.5	1.75	Database	Perennial Forb
mcdan.us	symphyotrichum pilosum	Asteraceae	Perennial Forb	C3	symphyotrichum_pilosum	3.5	1.75	Database	Perennial Forb
kbs.us	symphyotrichum pilosum	Asteraceae	Perennial Forb	C3	symphyotrichum_pilosum_kbs	4.018	2.009	Measured	Perennial Forb
glcr.us	symphyotrichum praealtum	Asteraceae	Perennial Forb	C3	symphyotrichum_praealtum	NA	NA	NA	Perennial Forb
konz.us	symphyotrichum sericeum	Asteraceae	Perennial Forb	C3	symphyotrichum_sericeum	2.6	1.3	Database	Perennial Forb
lake.us	symphyotrichum sericeum	Asteraceae	Perennial Forb	C3	symphyotrichum_sericeum	2.6	1.3	Database	Perennial Forb
cbgb.us	symphyotrichum sp.	Asteraceae	Perennial Forb	C3	symphyotrichum_sp.	NA	NA	NA	Perennial Forb
badlau.de	taraxacum campylodes	Asteraceae	Perennial Forb	C3	taraxacum_campylodes	2.72	1.36	Measured	Perennial Forb
bayr.de	taraxacum campylodes	Asteraceae	Perennial Forb	C3	taraxacum_campylodes	2.72	1.36	Measured	Perennial Forb
burren.ie	taraxacum campylodes	Asteraceae	Perennial Forb	C3	taraxacum_campylodes	2.72	1.36	Measured	Perennial Forb
cereep.fr	taraxacum campylodes	Asteraceae	Perennial Forb	C3	taraxacum_campylodes	2.72	1.36	Measured	Perennial Forb
cereep.fr	taraxacum campylodes	Asteraceae	Perennial Forb	C3	taraxacum_campylodes	2.72	1.36	Measured	Perennial Forb
frue.ch	taraxacum campylodes	Asteraceae	Perennial Forb	C3	taraxacum_campylodes	2.72	1.36	Measured	Perennial Forb
jena.de	taraxacum campylodes	Asteraceae	Perennial Forb	C3	taraxacum_campylodes	2.72	1.36	Measured	Perennial Forb
koffler.ca	taraxacum campylodes	Asteraceae	Perennial Forb	C3	taraxacum_campylodes	2.72	1.36	Measured	Perennial Forb
lancaster.uk	taraxacum campylodes	Asteraceae	Perennial Forb	C3	taraxacum_campylodes	2.72	1.36	Measured	Perennial Forb
cbgb.us	taraxacum campylodes	Asteraceae	Perennial Forb	C3	taraxacum_campylodes_us	2.51	1.255	Measured	Perennial Forb
cowi.ca	taraxacum campylodes	Asteraceae	Perennial Forb	C3	taraxacum_campylodes_us	2.51	1.255	Measured	Perennial Forb
glcr.us	taraxacum campylodes	Asteraceae	Perennial Forb	C3	taraxacum_campylodes_us	2.51	1.255	Measured	Perennial Forb
hall.us	taraxacum campylodes	Asteraceae	Perennial Forb	C3	taraxacum_campylodes_us	2.51	1.255	Measured	Perennial Forb
hnvr.us	taraxacum campylodes	Asteraceae	Perennial Forb	C3	taraxacum_campylodes_us	2.51	1.255	Measured	Perennial Forb
kbs.us	taraxacum campylodes	Asteraceae	Perennial Forb	C3	taraxacum_campylodes_us	2.51	1.255	Measured	Perennial Forb
lake.us	taraxacum campylodes	Asteraceae	Perennial Forb	C3	taraxacum_campylodes_us	2.51	1.255	Measured	Perennial Forb
mcdan.us	taraxacum campylodes	Asteraceae	Perennial Forb	C3	taraxacum_campylodes_us	2.51	1.255	Measured	Perennial Forb
smith.us	taraxacum campylodes	Asteraceae	Perennial Forb	C3	taraxacum_campylodes_us	2.51	1.255	Measured	Perennial Forb
spin.us	taraxacum campylodes	Asteraceae	Perennial Forb	C3	taraxacum_officianale	2.672	1.336	Measured	Perennial Forb
smith.us	teesdalia nudicaulis	Brassicaceae	Annual Forb	C3	teesdalia_nudicaulis	NA	NA	NA	Annual Forb
konz.us	teucrium canadense	Lamiaceae	Perennial Forb	C3	teucrium_canadensis	1.5	0.75	Database	Perennial Forb
jena.de	thlaspi arvense	Brassicaceae	Annual Forb	C3	thlaspi_arvense	1.04	0.52	Database	Annual Forb
mcdan.us	thlaspi arvense	Brassicaceae	Annual Forb	C3	thlaspi_arvense	1.04	0.52	Database	Annual Forb
burren.ie	thymus_praecox	Lamiaceae	Perennial Forb	C3	thymus_praecox	2.8	1.4	Database	Perennial Forb
temple.us	torilis arvensis	Apiaceae	Perennial Forb	C3	torilis_arvensis	4	2	Database	Perennial Forb
cdcr.us	toxicodendron radicans	Anacardiaceae	Woody	C3	toxicodendron_radicans	1.12	0.56	Database	Woody
kbs.us	toxicodendron radicans	Anacardiaceae	Woody	C3	toxicodendron_radicans	1.12	0.56	Database	Woody
temple.us	tragia brevispica	Euphorbiaceae	Perennial Forb	C3	tragia_brevispica	NA	NA	NA	Perennial Forb
bldr.us	tragopogon dubius	Asteraceae	Perennial Forb	C3	tragopogon_dubius	5.88	2.94	Database	Perennial Forb
cbgb.us	tragopogon dubius	Asteraceae	Perennial Forb	C3	tragopogon_dubius	5.88	2.94	Database	Perennial Forb
cdcr.us	tragopogon dubius	Asteraceae	Perennial Forb	C3	tragopogon_dubius	5.88	2.94	Database	Perennial Forb
hall.us	tragopogon dubius	Asteraceae	Perennial Forb	C3	tragopogon_dubius	5.88	2.94	Database	Perennial Forb
hnvr.us	tragopogon dubius	Asteraceae	Perennial Forb	C3	tragopogon_dubius	5.88	2.94	Database	Perennial Forb
smith.us	tragopogon dubius	Asteraceae	Perennial Forb	C3	tragopogon_dubius	5.88	2.94	Database	Perennial Forb
spin.us	tragopogon dubius	Asteraceae	Perennial Forb	C3	tragopogon_dubius_spin	4.91	2.455	Measured	Perennial Forb
badlau.de	tragopogon orientalis	Asteraceae	Perennial Forb	C3	tragopogon_orientalis	4.6	2.3	Measured	Perennial Forb
cereep.fr	tragopogon pratensis	Asteraceae	Perennial Forb	C3	tragopogon_pratensis	5.54	2.77	Database	Perennial Forb
jena.de	tragopogon pratensis	Asteraceae	Perennial Forb	C3	tragopogon_pratensis	5.54	2.77	Database	Perennial Forb
temple.us	trepocarpus aethusae	Apiaceae	Annual Forb	C3	trepocarpus_aethusae	NA	NA	NA	Annual Forb
hall.us	trichostema brachiatum	Lamiaceae	Annual Forb	C3	trichostema_brachiatum	NA	NA	NA	Annual Forb
mcdan.us	tridens flavus	Poaceae	Grass	C4	tridens_flavus	NA	NA	NA	Grass (C4)
cereep.fr	trifolium arvense	Fabaceae	Legume	C3	trifolium_arvense	0.77	0.385	Database	Legume
hnvr.us	trifolium aureum	Fabaceae	Legume	C3	trifolium_aureum	0.756	0.378	Database	Legume
badlau.de	trifolium campestre	Fabaceae	Legume	C3	trifolium_campestre	0.742	0.371	Database	Legume
cereep.fr	trifolium campestre	Fabaceae	Legume	C3	trifolium_campestre	0.742	0.371	Database	Legume
jena.de	trifolium campestre	Fabaceae	Legume	C3	trifolium_campestre	0.742	0.371	Database	Legume
kbs.us	trifolium campestre	Fabaceae	Legume	C3	trifolium_campestre	0.742	0.371	Database	Legume
badlau.de	trifolium dubium	Fabaceae	Legume	C3	trifolium_dubium	1.46	0.73	Database	Legume
bayr.de	trifolium dubium	Fabaceae	Legume	C3	trifolium_dubium	1.46	0.73	Database	Legume
cereep.fr	trifolium dubium	Fabaceae	Legume	C3	trifolium_dubium	1.46	0.73	Database	Legume
cowi.ca	trifolium dubium	Fabaceae	Legume	C3	trifolium_dubium	1.46	0.73	Database	Legume
jena.de	trifolium dubium	Fabaceae	Legume	C3	trifolium_dubium	1.46	0.73	Database	Legume
smith.us	trifolium dubium	Fabaceae	Legume	C3	trifolium_dubium	1.46	0.73	Database	Legume
mcdan.us	trifolium hybridum	Fabaceae	Legume	C3	trifolium_hybridum	1.244	0.622	Database	Legume
bayr.de	trifolium incarnatum	Fabaceae	Legume	C3	trifolium_incarnatum	1.334	0.667	Database	Legume
burren.ie	trifolium medium	Fabaceae	Legume	C3	trifolium_medium	6.45	3.225	Database	Legume
smith.us	trifolium microcephalum	Fabaceae	Legume	C3	trifolium_microcephalum	NA	NA	NA	Legume
badlau.de	trifolium pratense	Fabaceae	Legume	C3	trifolium_pratense	0.854	0.427	Database	Legume
bldr.us	trifolium pratense	Fabaceae	Legume	C3	trifolium_pratense	0.854	0.427	Database	Legume
burren.ie	trifolium pratense	Fabaceae	Legume	C3	trifolium_pratense	0.854	0.427	Database	Legume
cbgb.us	trifolium pratense	Fabaceae	Legume	C3	trifolium_pratense	0.854	0.427	Database	Legume
cereep.fr	trifolium pratense	Fabaceae	Legume	C3	trifolium_pratense	0.854	0.427	Database	Legume
frue.ch	trifolium pratense	Fabaceae	Legume	C3	trifolium_pratense	0.854	0.427	Database	Legume
hall.us	trifolium pratense	Fabaceae	Legume	C3	trifolium_pratense	0.854	0.427	Database	Legume
hero.uk	trifolium pratense	Fabaceae	Legume	C3	trifolium_pratense	0.854	0.427	Database	Legume
kbs.us	trifolium pratense	Fabaceae	Legume	C3	trifolium_pratense	0.854	0.427	Database	Legume
lake.us	trifolium pratense	Fabaceae	Legume	C3	trifolium_pratense	0.854	0.427	Database	Legume
mcdan.us	trifolium pratense	Fabaceae	Legume	C3	trifolium_pratense	0.854	0.427	Database	Legume
bayr.de	trifolium pratense	Fabaceae	Legume	C3	trifolium_pratense_bayr	0.94	0.47	Measured	Legume
spin.us	trifolium pratense	Fabaceae	Legume	C3	trifolium_pratense_spin	1.15	0.575	Measured	Legume
hnvr.us	trifolium purpureum	Fabaceae	Legume	C3	trifolium_purpureum	NA	NA	NA	Legume
badlau.de	trifolium repens	Fabaceae	Legume	C3	trifolium_repens	2.6	1.3	Measured	Legume
bayr.de	trifolium repens	Fabaceae	Legume	C3	trifolium_repens	2.6	1.3	Measured	Legume
burren.ie	trifolium repens	Fabaceae	Legume	C3	trifolium_repens	2.6	1.3	Measured	Legume
cdcr.us	trifolium repens	Fabaceae	Legume	C3	trifolium_repens	2.6	1.3	Measured	Legume
cereep.fr	trifolium repens	Fabaceae	Legume	C3	trifolium_repens	2.6	1.3	Measured	Legume
frue.ch	trifolium repens	Fabaceae	Legume	C3	trifolium_repens	2.6	1.3	Measured	Legume
hero.uk	trifolium repens	Fabaceae	Legume	C3	trifolium_repens	2.6	1.3	Measured	Legume
hnvr.us	trifolium repens	Fabaceae	Legume	C3	trifolium_repens	2.6	1.3	Measured	Legume
jena.de	trifolium repens	Fabaceae	Legume	C3	trifolium_repens	2.6	1.3	Measured	Legume
kbs.us	trifolium repens	Fabaceae	Legume	C3	trifolium_repens	2.6	1.3	Measured	Legume
lancaster.uk	trifolium repens	Fabaceae	Legume	C3	trifolium_repens	2.6	1.3	Measured	Legume
mcdan.us	trifolium repens	Fabaceae	Legume	C3	trifolium_repens	2.6	1.3	Measured	Legume
smith.us	trifolium repens	Fabaceae	Legume	C3	trifolium_repens	2.6	1.3	Measured	Legume
spin.us	trifolium repens	Fabaceae	Legume	C3	trifolium_repens	2.6	1.3	Measured	Legume
bldr.us	trifolium sp.	Fabaceae	Legume	C3	trifolium_sp.	NA	NA	NA	Legume
cereep.fr	trifolium sp.	Fabaceae	Legume	C3	trifolium_sp.	NA	NA	NA	Legume
kbs.us	trifolium	Fabaceae	Legume	C3	trifolium_sp.	NA	NA	NA	Legume
hall.us	triodanis perfoliata	Campanulaceae	Annual Forb	C3	triodanis_perfoliata	NA	NA	NA	Annual Forb
konz.us	triodanis perfoliata	Campanulaceae	Annual Forb	C3	triodanis_perfoliata	NA	NA	NA	Annual Forb
temple.us	triodanis perfoliata	Campanulaceae	Annual Forb	C3	triodanis_perfoliata	NA	NA	NA	Annual Forb
badlau.de	tripleurospermum inodorum	Asteraceae	Annual Forb	C3	tripleurospermum_inodorum	10.24	5.12	Measured	Annual Forb
burren.ie	trisetum flavescens	Poaceae	Grass	C3	trisetum_flavescens	5.2	2.6	Database	Grass (C3)
badlau.de	trisetum flavescens	Poaceae	Grass	C3	trisetum_flavescens_bayr	6.72	3.36	Measured	Grass (C3)
bayr.de	trisetum flavescens	Poaceae	Grass	C3	trisetum_flavescens_bayr	6.72	3.36	Measured	Grass (C3)
hnvr.us	ulmus americana	Ulmaceae	Woody	C3	ulmus_americana	6.3	3.15	Database	Woody
cowi.ca	ulmus minor	Ulmaceae	Woody	C3	ulmus_minor	4.25	2.125	Database	Woody
glcr.us	ulmus sp.	Ulmaceae	Woody	C3	ulmus_sp.	NA	NA	NA	Woody
kbs.us	ulmus sp.	Ulmaceae	Woody	C3	ulmus_sp.	NA	NA	NA	Woody
hero.uk	urtica dioica	Urticaceae	Perennial Forb	C3	urtica_dioica	3.2	1.6	Database	Perennial Forb
lancaster.uk	urtica dioica	Urticaceae	Perennial Forb	C3	urtica_dioica	3.2	1.6	Database	Perennial Forb
pape.de	urtica dioica	Urticaceae	Perennial Forb	C3	urtica_dioica	3.2	1.6	Database	Perennial Forb
rook.uk	urtica dioica	Urticaceae	Perennial Forb	C3	urtica_dioica	3.2	1.6	Database	Perennial Forb
jena.de	valerianella carinata	Valerianaceae	Annual Forb	C3	valerianella_carinata	NA	NA	NA	Annual Forb
cereep.fr	valerianella locusta	Valerianaceae	Annual Forb	C3	valerianella_locusta	0.44	0.22	Database	Annual Forb
smith.us	valerianella locusta	Valerianaceae	Annual Forb	C3	valerianella_locusta	0.44	0.22	Database	Annual Forb
badlau.de	verbascum thapsus	Scrophulariaceae	Perennial Forb	C3	verbascum_thapsus	0.83	0.415	Measured	Perennial Forb
cbgb.us	verbascum thapsus	Scrophulariaceae	Perennial Forb	C3	verbascum_thapsus_us	0.422	0.211	Measured	Perennial Forb
cdcr.us	verbascum thapsus	Scrophulariaceae	Perennial Forb	C3	verbascum_thapsus_us	0.422	0.211	Measured	Perennial Forb
glcr.us	verbena stricta	Verbenaceae	Perennial Forb	C3	verbena_stricta	1.02	0.51	Database	Perennial Forb
konz.us	verbena stricta	Verbenaceae	Perennial Forb	C3	verbena_stricta	1.02	0.51	Database	Perennial Forb
lake.us	verbena stricta	Verbenaceae	Perennial Forb	C3	verbena_stricta	1.02	0.51	Database	Perennial Forb
temple.us	verbena stricta	Verbenaceae	Perennial Forb	C3	verbena_stricta	1.02	0.51	Database	Perennial Forb
cbgb.us	verbena urticifolia	Verbenaceae	Perennial Forb	C3	verbena_urticifolia	1.03	0.515	Database	Perennial Forb
glcr.us	verbena urticifolia	Verbenaceae	Perennial Forb	C3	verbena_urticifolia	1.03	0.515	Database	Perennial Forb
konz.us	vernonia baldwinii	Asteraceae	Perennial Forb	C3	vernonia_baldwinii	2.126	1.063	Measured	Perennial Forb
spin.us	vernonia gigantea	Asteraceae	Perennial Forb	C3	vernonia_gigantea	2.594	1.297	Measured	Perennial Forb
trel.us	vernonia gigantea	Asteraceae	Perennial Forb	C3	vernonia_gigantea	2.594	1.297	Measured	Perennial Forb
temple.us	vernonia gigantea	Asteraceae	Perennial Forb	C3	vernonia_gigantea_temple	1.712	0.856	Measured	Perennial Forb
cereep.fr	veronica acinifolia	Plantaginaceae	Perennial Forb	C3	veronica_acinifolia	NA	NA	NA	Perennial Forb
cereep.fr	veronica agrestis	Plantaginaceae	Annual Forb	C3	veronica_agrestis	NA	NA	NA	Annual Forb
badlau.de	veronica arvensis	Plantaginaceae	Annual Forb	C3	veronica_arvensis	0.66	0.33	Database	Annual Forb
bayr.de	veronica arvensis	Plantaginaceae	Annual Forb	C3	veronica_arvensis	0.66	0.33	Database	Annual Forb
cereep.fr	veronica arvensis	Plantaginaceae	Annual Forb	C3	veronica_arvensis	0.66	0.33	Database	Annual Forb
cowi.ca	veronica arvensis	Plantaginaceae	Annual Forb	C3	veronica_arvensis	0.66	0.33	Database	Annual Forb
jena.de	veronica arvensis	Plantaginaceae	Annual Forb	C3	veronica_arvensis	0.66	0.33	Database	Annual Forb
smith.us	veronica arvensis	Plantaginaceae	Annual Forb	C3	veronica_arvensis	0.66	0.33	Database	Annual Forb
bayr.de	veronica chamaedrys	Plantaginaceae	Perennial Forb	C3	veronica_chamaedrys	2.98	1.49	Database	Perennial Forb
burren.ie	veronica chamaedrys	Plantaginaceae	Perennial Forb	C3	veronica_chamaedrys	2.98	1.49	Database	Perennial Forb
frue.ch	veronica chamaedrys	Plantaginaceae	Perennial Forb	C3	veronica_chamaedrys	2.98	1.49	Database	Perennial Forb
hero.uk	veronica chamaedrys	Plantaginaceae	Perennial Forb	C3	veronica_chamaedrys	2.98	1.49	Database	Perennial Forb
jena.de	veronica chamaedrys	Plantaginaceae	Perennial Forb	C3	veronica_chamaedrys	2.98	1.49	Database	Perennial Forb
rook.uk	veronica chamaedrys	Plantaginaceae	Perennial Forb	C3	veronica_chamaedrys	2.98	1.49	Database	Perennial Forb
frue.ch	veronica filiformis	Plantaginaceae	Perennial Forb	C3	veronica_filiformis	0.72	0.36	Database	Perennial Forb
badlau.de	veronica persica	Plantaginaceae	Annual Forb	C3	veronica_persica	1.4	0.7	Database	Annual Forb
jena.de	veronica persica	Plantaginaceae	Annual Forb	C3	veronica_persica	1.4	0.7	Database	Annual Forb
jena.de	veronica polita	Plantaginaceae	Annual Forb	C3	veronica_polita	NA	NA	NA	Annual Forb
hero.uk	veronica serpyllifolia	Plantaginaceae	Perennial Forb	C3	veronica_serpyllifolia	0.88	0.44	Database	Perennial Forb
lancaster.uk	veronica serpyllifolia	Plantaginaceae	Perennial Forb	C3	veronica_serpyllifolia	0.88	0.44	Database	Perennial Forb
hall.us	veronica sp.	Plantaginaceae	Annual Forb	C3	veronica_sp.	NA	NA	NA	Annual Forb
kbs.us	veronica sp.	Plantaginaceae	Annual Forb	C3	veronica_sp._kbs	3.784	1.892	Measured	Annual Forb
spin.us	veronica sp.	Plantaginaceae	Annual Forb	C3	veronica_sp._spin	1.73	0.865	Measured	Annual Forb
bayr.de	vicia cracca	Fabaceae	Legume	C3	vicia_cracca	12.588	6.294	Measured	Legume
burren.ie	vicia cracca	Fabaceae	Legume	C3	vicia_cracca	12.588	6.294	Measured	Legume
cereep.fr	vicia cracca	Fabaceae	Legume	C3	vicia_cracca	12.588	6.294	Measured	Legume
jena.de	vicia cracca	Fabaceae	Legume	C3	vicia_cracca	12.588	6.294	Measured	Legume
spin.us	vicia grandiflora	Fabaceae	Legume	C3	vicia_grandiflora	0.946	0.473	Measured	Legume
badlau.de	vicia hirsuta	Fabaceae	Legume	C3	vicia_hirsuta	8	4	Database	Legume
bayr.de	vicia hirsuta	Fabaceae	Legume	C3	vicia_hirsuta	8	4	Database	Legume
cereep.fr	vicia hirsuta	Fabaceae	Legume	C3	vicia_hirsuta	8	4	Database	Legume
cowi.ca	vicia hirsuta	Fabaceae	Legume	C3	vicia_hirsuta	8	4	Database	Legume
hero.uk	vicia hirsuta	Fabaceae	Legume	C3	vicia_hirsuta	8	4	Database	Legume
jena.de	vicia hirsuta	Fabaceae	Legume	C3	vicia_hirsuta	8	4	Database	Legume
smith.us	vicia hirsuta	Fabaceae	Legume	C3	vicia_hirsuta	8	4	Database	Legume
badlau.de	vicia sativa	Fabaceae	Legume	C3	vicia_sativa	4.6	2.3	Database	Legume
badlau.de	vicia sativa	Fabaceae	Legume	C3	vicia_sativa	4.6	2.3	Database	Legume
bayr.de	vicia sativa	Fabaceae	Legume	C3	vicia_sativa	4.6	2.3	Database	Legume
cereep.fr	vicia sativa	Fabaceae	Legume	C3	vicia_sativa	4.6	2.3	Database	Legume
cowi.ca	vicia sativa	Fabaceae	Legume	C3	vicia_sativa	4.6	2.3	Database	Legume
hero.uk	vicia sativa	Fabaceae	Legume	C3	vicia_sativa	4.6	2.3	Database	Legume
jena.de	vicia sativa	Fabaceae	Legume	C3	vicia_sativa	4.6	2.3	Database	Legume
smith.us	vicia sativa	Fabaceae	Legume	C3	vicia_sativa	4.6	2.3	Database	Legume
spin.us	vicia sativa	Fabaceae	Legume	C3	vicia_sativa_spin	8.78	4.39	Measured	Legume
bayr.de	vicia sepium	Fabaceae	Legume	C3	vicia_sepium	9.4	4.7	Database	Legume
cereep.fr	vicia sp.	Fabaceae	Legume	C3	vicia_sp.	NA	NA	NA	Legume
hnvr.us	vicia tenuifolia	Fabaceae	Legume	C3	vicia_tenuifolia	9.4	4.7	Database	Legume
koffler.ca	vicia tenuifolia	Fabaceae	Legume	C3	vicia_tenuifolia	9.4	4.7	Database	Legume
bayr.de	vicia tetrasperma	Fabaceae	Legume	C3	vicia_tetrasperma	6.16	3.08	Measured	Legume
cereep.fr	vicia tetrasperma	Fabaceae	Legume	C3	vicia_tetrasperma	6.16	3.08	Measured	Legume
hero.uk	vicia tetrasperma	Fabaceae	Legume	C3	vicia_tetrasperma	6.16	3.08	Measured	Legume
cdcr.us	vicia villosa	Fabaceae	Legume	C3	vicia_villosa	1.292	0.646	Measured	Legume
smith.us	vicia villosa	Fabaceae	Legume	C3	vicia_villosa	1.292	0.646	Measured	Legume
temple.us	vicia villosa	Fabaceae	Legume	C3	vicia_villosa	1.292	0.646	Measured	Legume
jena.de	viola arvensis	Violaceae	Annual Forb	C3	viola_arvensis	NA	NA	NA	Annual Forb
lake.us	viola pedata	Violaceae	Perennial Forb	C3	viola_pedata	2.28	1.14	Database	Perennial Forb
glcr.us	viola pedatifida	Violaceae	Perennial Forb	C3	viola_pedatifida	3.22	1.61	Database	Perennial Forb
burren.ie	viola riviniana	Violaceae	Perennial Forb	C3	viola_riviniana	1.13	0.565	Database	Perennial Forb
rook.uk	viola riviniana	Violaceae	Perennial Forb	C3	viola_riviniana	1.13	0.565	Database	Perennial Forb
mcdan.us	viola sororia	Violaceae	Perennial Forb	C3	viola_sororia	3.1	1.55	Database	Perennial Forb
spin.us	viola sp.	Violaceae	Perennial Forb	C3	viola_sp.	NA	NA	NA	Perennial Forb
konz.us	viola bicolor	Violaceae	Annual Forb	C3	viola_tricolor	5.678	2.839	Measured	Annual Forb
spin.us	viola tricolor	Violaceae	Annual Forb	C3	viola_tricolor	5.678	2.839	Measured	Annual Forb
kbs.us	vitis sp. (kbs.us)	Vitaceae	Perennial Forb	C3	vitis_sp.	NA	NA	NA	Perennial Forb
mcdan.us	vitis sp.	Vitaceae	Perennial Forb	C3	vitis_sp.	NA	NA	NA	Perennial Forb
cbgb.us	vitis vulpina	Vitaceae	Perennial Forb	C3	vitis_vulpina	0.8	0.4	Database	Perennial Forb
koffler.ca	vitis vulpina	Vitaceae	Perennial Forb	C3	vitis_vulpina	0.8	0.4	Database	Perennial Forb
bldr.us	vulpia bromoides	Poaceae	Grass	C3	vulpia_bromoides	5.862	2.931	Database	Grass (C3)
cereep.fr	vulpia bromoides	Poaceae	Grass	C3	vulpia_bromoides	5.862	2.931	Database	Grass (C3)
smith.us	vulpia bromoides	Poaceae	Grass	C3	vulpia_bromoides	5.862	2.931	Database	Grass (C3)
cereep.fr	vulpia ciliata	Poaceae	Grass	C3	vulpia_ciliata	8.29	4.145	Database	Grass (C3)
badlau.de	vulpia myuros	Poaceae	Grass	C3	vulpia_myuros	13.78	6.89	Database	Grass (C3)
cereep.fr	vulpia myuros	Poaceae	Grass	C3	vulpia_myuros	13.78	6.89	Database	Grass (C3)
msum.us	zizia aptera	Apiaceae	Perennial Forb	C3	zizia_aptera	6.08	3.04	Database	Perennial Forb
hnvr.us	zizia aurea	Apiaceae	Perennial Forb	C3	zizia_aurea	6.018	3.009	Measured	Perennial Forb
lake.us	zizia aurea	Apiaceae	Perennial Forb	C3	zizia_aurea	6.018	3.009	Measured	Perennial Forb
msum.us	zizia aurea	Apiaceae	Perennial Forb	C3	zizia_aurea	6.018	3.009	Measured	Perennial Forb

## Sheet: Flow Cytometry Output
species_GS_code	site_collected	Buffer	Standard	Standard_2C	GS_2C	GS_1C	CV_sample	CV_standard	Measured
Achillea_millefolium_badlau	badlau.de	GPB	Pisum	9.09	15.38	7.69	2.97	3.69	J.Morton
Achillea_millefolium_bayr	bayr.de	GPB	Petroselinum	4.5	16.06	8.03	2.39	3.06	J.Morton
Achillea_millefolium_cdcr	cdcr.us	Solidago	Solanum	1.96	10.6009	5.30045	2.303	2.007	E.Hersch-Green
Achillea_millefolium_kbs	kbs.us	Solidago	Glycine	2.5	11.351	5.67551	3.225	3.45	E.Hersch-Green
Achillea_millefolium_koffler	koffler.ca	Solidago	Pisum	9.09	11.487	5.74351	3.52	2.07	E.Hersch-Green
Achillea_millefolium_msum	msum.us	Solidago	Zea	5.43	9.08655	4.54328	3.16	3.42	E.Hersch-Green
Achillea_millefollium_cbgb	cbgb.us	Solidago	Zea	5.43	21.2469	10.6235	2.17	1.88	E.Hersch-Green
Agrostis_gigantea	koffler.ca	Solidago	Zea	5.43	6.08968	3.04484	2.81	2.79	E.Hersch-Green
Agrostis_scabra	cdcr.us	Solidago	Pisum	9.09	11.6704	5.83522	3.25	3.44	E.Hersch-Green
Ambrosia_artemisiifolia_cdcr	cdcr.us	Solidago	Zea	5.43	2.41247	1.20623	2.053	1.807	E.Hersch-Green
Ambrosia_psilostachya	konz.us	Solidago	Pisum	9.09	5.81408	2.90704	2.77	1.975	E.Hersch-Green
Ambrosia_trifida_temple	temple.us	Solidago	Zea	5.43	3.70941	1.8547	2.98	1.92	E.Hersch-Green
Amorpha_canescens_konz	konz.us	Solidago	Zea	5.43	1.83873	0.919364	3.097	2.337	E.Hersch-Green
Anaphalis_margaritacea	cdcr.us	Solidago	Zea	5.43	4.88185	2.44092	3.86	3.12	E.Hersch-Green
Andropogon_gerardii_cbgb	cbgb.us	GPB	Solanum	1.96	6.4909	3.24545	2.01	1.94	E.Hersch-Green
Andropogon_gerardii_cdcr	cdcr.us	Solidago	Solanum	1.96	6.40414	3.20207	2.695	2.02	E.Hersch-Green
Andropogon_gerardii_konz	konz.us	Solidago	Solanum	1.96	9.71978	4.85989	2.27	3.207	E.Hersch-Green
Andropogon_gerardii_msum	msum.us	Solidago	Pisum	9.09	5.86159	2.9308	3.19	3.72	E.Hersch-Green
Antennaria_neglecta	cdcr.us	Solidago	Pisum	9.09	15.9752	7.98762	4.03	3.09	E.Hersch-Green
Antennaria_parlinii_cdcr	cdcr.us	Solidago	Zea	5.43	12.3279	6.16394	1.775	1.785	E.Hersch-Green
Anthoxanthum_odoratum_cereep	cereep.fr	GPB	Pisum	9.09	13.38	6.69	3.3	2.29	J.Morton
Arabis_divaricarpa	cdcr.us	Solidago	Raphanus	1.11	0.967768	0.483884	4.15	2.62	E.Hersch-Green
Arrhenatherum_elatius_bayr	bayr.de	GPB	Pisum	9.09	16.3	8.15	3.28	2.99	J.Morton
Arrhenatherum_elatius_cereep	cereep.fr	GPB	Pisum	9.09	17.56	8.78	3.31	2.88	J.Morton
Arrhenatherum_elatius_hero	hero.uk	GPB	Vicia	26.9	16.3066	8.1533	3.837	3.487	J.Morton
Artemisia_ludoviciana_konz	konz.us	Solidago	Zea	5.43	14.9084	7.45419	2.91	2.735	E.Hersch-Green
Asclepias_ovalifolia	cdcr.us	Solidago	Raphanus	1.11	0.742569	0.371285	3.44	4.72	E.Hersch-Green
Asclepias_syriaca_cbgb	cbgb.us	GPB	Solanum	1.96	0.855955	0.427978	2.015	1.695	E.Hersch-Green
Asclepias_syriaca_cdcr	cdcr.us	Solidago	Zea	5.43	0.822271	0.411135	1.743	1.37	E.Hersch-Green
Asclepias_syriaca_kbs	kbs.us	Solidago	Solanum	1.96	0.815679	0.40784	2.095	2.045	E.Hersch-Green
Asclepias_syriaca_koffler	koffler.ca	Solidago	Raphanus	1.11	0.741691	0.370846	2.92	3.35	E.Hersch-Green
Asclepias_syriaca_konz	konz.us	Solidago	Solanum	1.96	0.518595	0.259297	3.165	2.14	E.Hersch-Green
Asclepias_verticillata_cbgb	cbgb.us	Solidago	Zea/Solanum	5.43/1.96	0.633714	0.316857	2.93	2.39	E.Hersch-Green
Asclepias_viridis	temple.us	Solidago	Solanum/Zea	1.96	0.972878	0.486439	2.39	2.535	E.Hersch-Green
Baptisia_alba	cbgb.us	GPB	Pisum	9.09	3.00933	1.50467	2.76	2.16	E.Hersch-Green
Baptisia_australis	konz.us	Solidago	Solanum	1.96	2.77671	1.38835	2.495	3.025	E.Hersch-Green
Barbarea_vulgaris	kbs.us	Solidago	Glycine	2.5	1.45296	0.726478	2.795	2.6	E.Hersch-Green
Berteroa_incana	cdcr.us	Solidago	Zea	5.43	1.57242	0.786211	2.113	1.96	E.Hersch-Green
Bouteloua_curtipendula_konz	konz.us	Solidago	Zea	5.43	1.40786	0.703932	2.647	2.123	E.Hersch-Green
Brickellia_eupatoroides_cbgb	cbgb.us	Solidago	Zea	5.43	2.1824	1.0912	2.19	2.28	E.Hersch-Green
Brickellia_eupatoroides_konz	konz.us	Solidago	Zea	5.43	2.20793	1.10396	2.63	2.18	E.Hersch-Green
Bromus_inermis_cbgb	cbgb.us	GPB	Solanum	1.96	22.4314	11.2157	2.585	1.715	E.Hersch-Green
Bromus_inermis_kbs	kbs.us	Solidago	Pisum	9.09	22.9316	11.4658	2.18	2.58	E.Hersch-Green
Bromus_inermis_koffler	koffler.ca	Solidago	Pisum	9.09	21.8267	10.9134	3.78	2.07	E.Hersch-Green
Bromus_inermis_msum	msum.us	Solidago	Pisum	9.09	21.2668	10.6334	2.81	3.72	E.Hersch-Green
Campanula_rapunculus	cereep.fr	GPB	Petroselinum	4.5	5.88	2.94	2.42	4.15	J.Morton
Cardamine_pratensis	hero.uk	GPB	Petroselinum	4.5	1.02	0.51	3.09	1.97	J.Morton
Carduus_acanthoides	badlau.de	GPB	Petroselinum	4.5	1.94	0.97	4.17	3.04	J.Morton
Carex_divulsa	cereep.fr	GPB	Solanum	1.96	1	0.5	4.71	4.09	J.Morton
Carex_meadii	konz.us	Solidago	Zea	5.43	1.30428	0.652138	1.72	2.75	E.Hersch-Green
Carex_sp._koffler	koffler.ca	Solidago	Pisum	9.09	16.6772	8.33862	2.88	2.07	E.Hersch-Green
Carex_sp._spin	spin.us	Solidago	Zea	5.43	0.98785	0.4939	3.68	3.55	E.Hersch-Green
Celastrus_orbiculatus_kbs	kbs.us	Solidago	Solanum	1.96	0.823221	0.411611	3.625	3.345	E.Hersch-Green
Celtis_occidentalis	temple.us	WPB	Pisum	9.09	1.18194	0.59097	3.53	2.885	E.Hersch-Green
Centaurea_americana	temple.us	Solidago	Pisum	9.09	5.5232	2.7616	2.98	2.59	E.Hersch-Green
Centaurea_jacea	bayr.de	GPB	Pisum	9.09	4.2	2.1	3.22	2.37	J.Morton
Centaurea_nigra	bayr.de	GPB	Petroselinum	4.5	2.4	1.2	3.07	2.25	J.Morton
Centaurea_stoebe	kbs.us	Solidago	Pisum	9.09	3.18587	1.59294	2.94	2.59	E.Hersch-Green
Cerastium_fontanum_koffler	koffler.ca	Solidago	Raphanus	1.11	5.76152	2.88076	3.45	3.96	E.Hersch-Green
Cerastium_glomeratum	spin.us	Solidago	Solanum	1.96	5.8067	2.9034	3.28	3.92	E.Hersch-Green
Chamaecrista_fasciculata	cbgb.us	GPB	Zea	5.43	1.45739	0.728694	2.07	1.913	E.Hersch-Green
Chenopodium_album_cbgb	cbgb.us	GPB	Zea	5.43	1.98052	0.990262	1.54	1.457	E.Hersch-Green
Chenopodium_album_cdcr	cdcr.us	Solidago	Zea	5.43	3.22559	1.6128	2.68	3.12	E.Hersch-Green
Chenopodium_album_konz	konz.us	Solidago	Zea	5.43	1.20752	0.603758	2.8	1.47	E.Hersch-Green
Cirsium_arvense_badlau	badlau.de	GPB	Petroselinum	4.5	3.12	1.56	3.54	2.66	J.Morton
Cirsium_arvense_koffler	koffler.ca	Solidago	Solanum	1.96	2.63473	1.31737	2.14	2.46	E.Hersch-Green
Cirsium_arvense_spin	spin.us	Solidago	Raphanus	1.11	2.1139	1.057	3.27	3.98	E.Hersch-Green
Cocculus_carolinus	temple.us	WPB	Pisum	9.09	4.01826	2.00913	4.06	2.96	E.Hersch-Green
Commelina_erecta_temple	temple.us	Solidago	Pisum	9.09	6.541	3.2705	3.48	2.62	E.Hersch-Green
Conopodium_majus	burren.ie	GPB	Petroselinum	4.5	8.26	4.13	2.57	2.36	J.Morton
Coreopsis_tripteris_cbgb	cbgb.us	GPB	Solanum	1.96	7.13047	3.56523	2.133	2.377	E.Hersch-Green
Crepis_biennis	badlau.de	GPB	Pisum	9.09	17.28	8.64	4.42	2.85	J.Morton
Cyperus_filiculmis	cdcr.us	Solidago	Raphanus	1.11	1.31799	0.658994	3.8	2.62	E.Hersch-Green
Dactylis_glomerata_badlau	badlau.de	GPB	Petroselinum	4.5	8.52	4.26	2.65	2.81	J.Morton
Dactylis_glomerata_hero	hero.uk	GPB	Petroselinum	4.5	9.12	4.56	3.58	3.31	J.Morton
Dactylorhiza_praetermissa	hero.uk	GPB	Pisum	9.09	26.92	13.46	2.95	3.85	J.Morton
Dalea_candida_konz	konz.us	Solidago	Zea	5.43	1.77959	0.889796	3.085	2.455	E.Hersch-Green
Daucus_carota_cereep	cereep.fr	GPB	Solanum	1.96	1.06	0.53	3.5	2.98	J.Morton
Daucus_carota_kbs	kbs.us	Solidago	Solanum	1.96	1.06033	0.530164	3.37	2.97	E.Hersch-Green
Daucus_carota_koffler	koffler.ca	Solidago	Raphanus	1.11	0.975959	0.487979	3.3	3.35	E.Hersch-Green
Descurainia_sophia	badlau.de	GPB	Solanum	1.96	0.64	0.32	4.35	3.76	J.Morton
Desmanthus_illinoiensis	temple.us	Solidago	Zea	5.43	2.73541	1.3677	2.475	2.74	E.Hersch-Green
Dianthus_deltoides	bayr.de	GPB	Solanum	1.96	0.94	0.47	3.92	3.42	J.Morton
Dicanthelium_oligosanthes_konz	konz.us	Solidago	Zea/Pisum	5.43/9.09	2.23547	1.11774	2.817	2.683	E.Hersch-Green
Echinacea_pallida	cbgb.us	GPB	Solanum	1.96	28.0657	14.0328	1.835	2.41	E.Hersch-Green
Elymus_canadensis_cbgb	cbgb.us	GPB	Solanum	1.96	19.7619	9.88097	2.55	1.943	E.Hersch-Green
Elymus_repens_cdcr	cdcr.us	Solidago	Zea	5.43	22.9487	11.4744	2.1	1.647	E.Hersch-Green
Elymus_repens_kbs	kbs.us	Solidago	Pisum	9.09	23.7274	11.8637	2.97	3.24	E.Hersch-Green
Elymus_repens_spin	spin.us	Solidago	Pisum	9.09	31.7399	15.8699	3.07	2.56	E.Hersch-Green
Erigeron_annuus_kbs	kbs.us	Solidago	Glycine	2.5	4.63353	2.31677	3.16	2.955	E.Hersch-Green
Erigeron_annuus_spin	spin.us	Solidago	Zea	5.43	2.9124	1.4562	2.96	3.19	E.Hersch-Green
Erigeron_canadensis	cdcr.us	Solidago	Zea	5.43	0.965178	0.482589	2.413	2.06	E.Hersch-Green
Erigeron_strigosus	cdcr.us	Solidago	Zea	5.43	3.66096	1.83048	3.48	2.43	E.Hersch-Green
Eryngium_yuccifolium	cbgb.us	GPB	Solanum	1.96	9.9798	4.9899	2.003	2.057	E.Hersch-Green
Eupatorium_maculatum	koffler.ca	Solidago	Zea	5.43	4.37004	2.18502	3.68	3.15	E.Hersch-Green
Euphorbia_dentata	temple.us	Solidago	Zea	5.43	2.19876	1.09938	1.7	1.7	E.Hersch-Green
Euthamia_graminifolia_kbs	kbs.us	Solidago	Pisum	9.09	1.95463	0.977316	3.83	2.475	E.Hersch-Green
Euthamia_graminifolia_koffler	koffler.ca	Solidago	Solanum	1.96	1.91564	0.957818	2.89	2.68	E.Hersch-Green
Festuca_arundinacea	spin.us	Solidago	Pisum	9.09	4.5405	2.2703	3.61	2.42	E.Hersch-Green
Festuca_rubra_hero	hero.uk	GPB	Vicia	26.9	13.5949	6.79749	3.7453	2.6286	J.Morton
Fraxinus_sp.	koffler.ca	Solidago	Solanum	1.96	2.76287	1.38143	2.63	2.68	E.Hersch-Green
Gaillardia_pulchella	temple.us	Solidago	Solanum	1.96	10.0286	5.01429	1.82	1.98	E.Hersch-Green
Galium_album	bayr.de	GPB	Petroselinum	4.5	4.04	2.02	2.56	2.29	J.Morton
Galium_aparine_spin	spin.us	Solidago	Raphanus	1.11	1.13159	0.5658	3.75	3.91	E.Hersch-Green
Geranium_carolinianum	spin.us	Solidago	Raphanus	1.11	2.2345	1.1173	3.16	3.59	E.Hersch-Green
Hedeoma_hispida	cdcr.us	Solidago	Raphanus	1.11	1.1523	0.57615	2.58	2.62	E.Hersch-Green
Helianthus_annuus	temple.us	Solidago	Solanum/Zea	1.96	6.90961	3.45481	2.02	2.273	E.Hersch-Green
Helianthus_maximiliani	msum.us	Solidago	Zea	5.43	3.70347	1.85173	3.95	3.42	E.Hersch-Green
Helianthus_pauciflorus	msum.us	Solidago	Zea	5.43	8.19193	4.09597	4.02	3.42	E.Hersch-Green
Hieracium_umbellatum	cereep.fr	GPB	Petroselinum	4.5	8.48	4.24	2.31	2.6	J.Morton
Holcus_lanatus_hero	hero.uk	GPB	Petroselinum	4.5	3.4638	1.7319	2.748	2.3126	J.Morton
Hypericum_humifusum	rook.uk	GPB	Solanum	1.96	0.84	0.42	3.08	2.03	J.Morton
Hypericum_perforatum_kbs	kbs.us	Solidago	Pisum	9.09	1.67186	0.835931	3.445	2.69	E.Hersch-Green
Hypericum_perforatum_koffler	koffler.ca	Solidago	Solanum	1.96	1.56526	0.782631	3.64	2.68	E.Hersch-Green
Hypericum_pulchrum	burren.ie	GPB	Solanum	1.96	0.96	0.48	4.1	2.33	J.Morton
Hypochaeris_radicata	bayr.de	GPB	Petroselinum	4.5	2.88	1.44	3.93	2.35	J.Morton
Juncus_acutiflorus	hero.uk	GPB	Petroselinum	4.5	1.88	0.94	4.15	3.9	J.Morton
Juncus_conglomeratus	hero.uk	GPB	Solanum	1.96	0.64	0.32	3.77	2.76	J.Morton
Knautia_arvensis	bayr.de	GPB	Vicia	26.9	14.1	7.05	2.26	1.88	J.Morton
Lactuca_ludoviciana	cbgb.us	Solidago	Pisum	9.09	14.5369	7.26845	3.26	3.17	E.Hersch-Green
Lactuca_serriola	spin.us	Solidago	Pisum	1.96	6.62205	3.31102	2.85	2.72	E.Hersch-Green
Lactuca_serriola_koffler	koffler.ca	Solidago	Pisum	9.09	2.36754	1.18377	3.25	2.46	E.Hersch-Green
Lamium_amplexicaule	spin.us	Solidago	Solanum	1.96	1.44405	0.722	2.62	2.36	E.Hersch-Green
Lespedeza_capitata_cbgb	cbgb.us	GPB	Zea	5.43	2.07446	1.03723	2.21	2.01	E.Hersch-Green
Lespedeza_capitata_cdcr	cdcr.us	Solidago	Zea	5.43	2.1174	1.0587	1.75	2.045	E.Hersch-Green
Leucanthemum_ircutianum	bayr.de	GPB	Pisum	9.09	21.72	10.86	2.96	3.28	J.Morton
Leucanthemum_vulgare_koffler	koffler.ca	Solidago	Pisum	9.09	11.1099	5.55496	2.96	2.07	E.Hersch-Green
Liatrus_aspera	cdcr.us	Solidago	Pisum	9.09	3.44645	1.72323	2.555	1.805	E.Hersch-Green
Liatrus_mucronata	temple.us	Solidago	Glycine	2.5	3.08704	1.54352	1.95	1.98	E.Hersch-Green
Linaria_vulgaris_koffler	koffler.ca	Solidago	Solanum	1.96	1.66566	0.832831	3.05	2.46	E.Hersch-Green
Linum_sulcatum	konz.us	Solidago	Pisum	9.09	3.83198	1.91599	2.96	2.52	E.Hersch-Green
Lolium_perenne_badlau	badlau.de	GPB	Pisum	9.09	5.64	2.82	3.05	2.59	J.Morton
Lotus_corniculatus	bayr.de	GPB	Petroselinum	4.5	2.37	1.185	3.57	2.74	J.Morton
Lotus_pedunculatus	hero.uk	GPB	Solanum	1.96	1.1641	0.582	4.254	2.873	J.Morton
Malva_moschata	cereep.fr	GPB	Petroselinum	4.5	2.96	1.48	4.35	4.39	J.Morton
Medicago_lupulina_badlau	badlau.de	GPB	Petroselinum	4.5	1.42	0.71	2.95	2.24	J.Morton
Mimosa_roemeriana	temple.us	NIB	Solanum	1.96	1.01878	0.509388	4.84	3.55	E.Hersch-Green
Monarda_citriodora	temple.us	Solidago	Solanum	1.96	1.6386	0.819302	1.96	1.85	E.Hersch-Green
Monarda_fistulosa_cbgb	cbgb.us	Solidago	Zea	5.43	1.89626	0.948131	2.375	2.47	E.Hersch-Green
Monarda_fistulosa_koffler	koffler.ca	Solidago	Solanum	1.96	1.68578	0.842888	2.41	2.46	E.Hersch-Green
Myosotis_arvensis	hero.uk	GPB	Petroselinum	4.5	2.46	1.23	2.91	4.96	J.Morton
Myosotis_discolor	hero.uk	GPB	Solanum	1.96	0.52	0.26	3.76	2.18	J.Morton
Neottia_ovata	burren.ie	GPB	Pisum	9.09	39.76	19.88	3.74	2.95	J.Morton
Oenothera_biennis_koffler	koffler.ca	Solidago	Solanum	1.96	2.30148	1.15074	2.98	2.68	E.Hersch-Green
Oxalis_stricta_spin	spin.us	Solidago	Raphanus	1.11	2.22468	1.1123	1.97	3.22	E.Hersch-Green
Oxalis_stricta_temple	temple.us	Solidago	Solanum	1.96	1.06731	0.533655	3.16	2.66	E.Hersch-Green
Panicum_capillare	cdcr.us	Solidago	Pisum	9.09	2.18921	1.09461	2.075	2.235	E.Hersch-Green
Panicum_obtusum	temple.us	NIB	Zea	5.43	1.74248	0.871239	3.81	2.23	E.Hersch-Green
Panicum_oligosanthes_msum	msum.us	Solidago	Raphanus	1.11	2.04438	1.02219	3.33	4.16	E.Hersch-Green
Panicum_virgatum_konz	konz.us	Solidago	Pisum	9.09	5.6739	2.83695	2.415	2.415	E.Hersch-Green
Panicum_virgatum_msum	msum.us	Solidago	Pisum	9.09	5.6516	2.8258	3.42	3.72	E.Hersch-Green
Panicum_virgatum_temple	temple.us	Solidago	Glycine	2.5	5.71725	2.85862	1.56	2.17	E.Hersch-Green
Parthenocissus_quinquefolia_kbs	kbs.us	Solidago	Pisum	9.09	2.58207	1.29104	3.87	1.95	E.Hersch-Green
Pedicularis_palustris	burren.ie	GPB	Solanum	1.96	5.92	2.96	4.27	2.96	J.Morton
Phleum_pratense_kbs	kbs.us	Solidago	Glycine	2.5	9.58826	4.79413	2.525	2.755	E.Hersch-Green
Phleum_pratense_spin	spin.us	Solidago	Solanum	1.96	8.14565	4.0728	2.41	3.72	E.Hersch-Green
Physalis_heterophylla_cbgb	cbgb.us	GPB	Solanum	1.96	7.94202	3.97101	1.92	1.997	E.Hersch-Green
Physalis_mollis	temple.us	Solidago	Solanum/Zea	1.96/5.43	8.39807	4.19904	2.8	2.543	E.Hersch-Green
Physalis_pumila	konz.us	Solidago	Raphanus	1.11	7.47435	3.73717	2.43	2.12	E.Hersch-Green
Physalis_virginiana	cdcr.us	Solidago	Pisum	9.09	10.0819	5.04096	4.56	3.09	E.Hersch-Green
Plantago_lanceolata	bayr.de	GPB	Petroselinum	4.5	2.94	1.47	2.68	2.24	J.Morton
Plantago_lanceolata_cereep	cereep.fr	GPB	Petroselinum	4.5	2.98	1.49	4.43	4.19	J.Morton
Plantago_lanceolata_kbs	kbs.us	Solidago	Pisum	9.09	2.87483	1.43742	2.96	2.885	E.Hersch-Green
Plantago_lanceolata_koffler	koffler.ca	Solidago	Solanum	1.96	2.77945	1.38973	2.59	2.68	E.Hersch-Green
Plantago_lanceolata_spin	spin.us	Solidago	Zea	5.43	2.7746	1.3873	3.99	4.05	E.Hersch-Green
Plantago_maritima	burren.ie	GPB	Petroselinum	4.5	2.64	1.32	3.62	2.32	J.Morton
Poa_pratensis_cbgb	cbgb.us	Solidago	Solanum	1.96	3.96802	1.98401	2.31	3.82	E.Hersch-Green
Poa_pratensis_cdcr	cdcr.us	Solidago	Pisum	9.09	9.47474	4.73737	2.82	3.44	E.Hersch-Green
Poa_pratensis_konz	konz.us	Solidago	Raphanus	1.11	7.95719	3.9786	2.02	3.04	E.Hersch-Green
Poa_pratensis_msum	msum.us	Solidago	Pisum	9.09	22.9354	11.4677	3.71	3.72	E.Hersch-Green
Poa_pratensis_spin	spin.us	Solidago	Zea	5.43	16.0894	8.0447	3.16	3.54	E.Hersch-Green
Poa_trivialis_hero	hero.uk	LB01	Solanum	1.96	3.2285	1.614	2.806	3.585	J.Morton
Polygonum_convulvus	cdcr.us	Solidago	Pisum	9.09	3.12567	1.56284	2.27	2.06	E.Hersch-Green
Polytaenia_nuttallii	temple.us	Solidago	Glycine	2.5	12.382	6.19099	1.67	2.28	E.Hersch-Green
Potentilla_norvegica	cdcr.us	Solidago	Raphanus	1.11	2.24788	1.12394	2.92	4.13	E.Hersch-Green
Potentilla_recta_kbs	kbs.us	Solidago	Glycine	2.5	1.16483	0.582417	3.225	3.26	E.Hersch-Green
Ratibida_pinnata_cbgb	cbgb.us	GPB	Solanum	1.96	14.8549	7.42743	1.795	2.13	E.Hersch-Green
Rosa_arkansana	cdcr.us	Solidago	Solanum	1.96	1.99118	0.995589	3.43	4.63	E.Hersch-Green
Rosa_arkansana_msum	msum.us	Solidago	Raphanus	1.11	1.92571	0.962857	3.54	4.16	E.Hersch-Green
Rubus_flagellaris	kbs.us	Solidago	Solanum	1.96	0.694568	0.347284	3.015	3.265	E.Hersch-Green
Rubus_fruticosus	cereep.fr	GPB	Solanum	1.96	1.52	0.76	3.11	3.12	J.Morton
Rubus_sp._cdcr	cdcr.us	Solidago	Zea	5.43	1.90431	0.952153	2.173	1.847	E.Hersch-Green
Rubus_trivialis	temple.us	Solidago	Solanum	1.96	0.835956	0.417978	2.09	2.26	E.Hersch-Green
Rubus_vestitus	hero.uk	GPB	Solanum	1.96	1.52	0.76	4.34	3.46	J.Morton
Rudbeckia_hirta_koffler	koffler.ca	Solidago	Pisum	9.09	7.42771	3.71385	2.93	2.64	E.Hersch-Green
Ruellia_humilis	konz.us	Solidago	Zea/Pisum	5.43/9.09	8.03605	4.01802	1.893	2.125	E.Hersch-Green
Ruellia_humilis	temple.us	Solidago	Glycine	2.5	1.77467	0.887336	2.14	2.17	E.Hersch-Green
Rumex_acetosa_cereep	cereep.fr	GPB	Petroselinum	4.5	6.96	3.48	4.24	2.92	J.Morton
Rumex_acetosa_hero	hero.uk	GPB	Petroselinum	4.5	7.16569	3.58284	3.308	2.855	J.Morton
Rumex_acetosella_cdcr	cdcr.us	Solidago	Solanum	1.96	4.97167	2.48584	2	2.205	E.Hersch-Green
Rumex_crispus_spin	spin.us	Solidago	Pisum	9.09	4.6996	2.3498	3.95	3.07	E.Hersch-Green
Salvia_azurea	temple.us	NIB	Zea	5.43	1.73876	0.869378	2.637	2.857	E.Hersch-Green
Salvia_azurea_konz	konz.us	Solidago	Zea	5.43	1.79102	0.895511	5.765	2.56	E.Hersch-Green
Schizachyrium_scoparium_cbgb	cbgb.us	GPB	Pisum	9.09	4.44201	2.22101	1.975	1.825	E.Hersch-Green
Schizachyrium_scoparium_cdcr	cdcr.us	Solidago	Pisum	9.09	4.6043	2.30215	2.105	2.13	E.Hersch-Green
Schizachyrium_scoparium_konz	konz.us	Solidago	Raphanus	1.11	4.03206	2.01603	2.44	2.18	E.Hersch-Green
Schizachyrium_scoparium_temple	temple.us	Solidago	Zea	5.43	4.37865	2.18932	3.09	2.97	E.Hersch-Green
Setaria_pumila	cdcr.us	Solidago	Pisum	9.09	2.69083	1.34542	2.015	1.965	E.Hersch-Green
Silene_antirrhina	cdcr.us	Solidago	Zea	5.43	5.42933	2.71467	2.37	3.12	E.Hersch-Green
Silene_latifolia_cdcr	cdcr.us	Solidago	Pisum	9.09	6.34499	3.17249	1.345	1.21	E.Hersch-Green
Silene_latifolia_kbs	kbs.us	Solidago	Pisum	9.09	5.82674	2.91337	2.59	2.81	E.Hersch-Green
Silene_latifolia_spin	spin.us	Solidago	Solanum	1.96	3.96126	1.9806	2.28	3.23	E.Hersch-Green
Sisyrinchium_campestre	cdcr.us	Solidago	Pisum	9.09	97.4295	48.7148	3.19	3.44	E.Hersch-Green
Solanum_carolinense	cbgb.us	Solidago	Zea	5.43	2.45862	1.22931	2.655	2.27	E.Hersch-Green
Solanum_dimidiatum	temple.us	Solidago	Solanum/Zea	1.96	7.14899	3.5745	2.8	2.675	E.Hersch-Green
Solidago_altissima_koffler	koffler.ca	Solidago	Zea	5.43	5.47258	2.73629	3.4	2.79	E.Hersch-Green
Solidago_altissima_konz	konz.us	Solidago	Pisum/Raphanus	9.09/1.11	5.48903	2.74452	2.37	2.073	E.Hersch-Green
Solidago_canadensis	cbgb.us	Solidago	Solanum	1.96	5.59579	2.7979	2.39	2.22	E.Hersch-Green
Solidago_canadensis_kbs	kbs.us	Solidago	Pisum	9.09	5.69221	2.84611	3.24	2.865	E.Hersch-Green
Solidago_canadensis_msum	msum.us	Solidago	Pisum	9.09	5.70126	2.85063	3.46	3.72	E.Hersch-Green
Solidago_canadensis_temple	temple.us	Solidago	Pisum	9.09	5.76297	2.88148	2.6	1.89	E.Hersch-Green
Solidago_gigantea_cbgb	cbgb.us	Solidago	Pisum	9.09	3.73171	1.86585	2.33	1.88	E.Hersch-Green
Solidago_gigantea_msum	msum.us	Solidago	Zea	5.43	8.23557	4.11778	3.04	3.42	E.Hersch-Green
Solidago_missouriensis	cdcr.us	Solidago	Zea	5.43	1.88919	0.944594	1.673	1.793	E.Hersch-Green
Solidago_nemoralis_cdcr	cdcr.us	Solidago	Pisum	9.09	3.46141	1.7307	1.905	1.785	E.Hersch-Green
Solidago_rigida	cdcr.us	Solidago	Zea	5.43	1.78922	0.89461	1.86	1.59	E.Hersch-Green
Solidago_rigida_cbgb	cbgb.us	Solidago	Pisum	9.09	3.7105	1.85525	2.27	2.273	E.Hersch-Green
Solidago_rigida_msum	msum.us	Solidago	Raphanus	1.11	1.60971	0.804855	3.85	4.16	E.Hersch-Green
Solidago_speciosa_cbgb	cbgb.us	Solidago	Pisum	9.09	4.48398	2.24199	2.023	1.64	E.Hersch-Green
Sorghastrum_nutans_cbgb	cbgb.us	Solidago	Solanum	1.96	22.3109	11.1555	2.243	2.433	E.Hersch-Green
Sorghastrum_nutans_konz	konz.us	Solidago	Pisum/Raphanus	9.09/1.11	5.41902	2.70951	1.883	1.873	E.Hersch-Green
Sorghastrum_nutans_temple	temple.us	Solidago	Zea	5.43	16.5187	8.25933	2.82	2.45	E.Hersch-Green
Sorghum_halepense	temple.us	LB01	Zea	5.43	3.59997	1.79998	2.17	2.16	E.Hersch-Green
Sporobolus_compositus	konz.us	Solidago	Zea	5.43	2.31942	1.15971	2.28	2.21	E.Hersch-Green
Sporobolus_compositus_temple	temple.us	Solidago	Zea	5.43	4.62361	2.31181	1.995	2.015	E.Hersch-Green
Sporobolus_heterolepis_konz	konz.us	Solidago	Zea	5.43	2.13593	1.06796	3.58	3.16	E.Hersch-Green
Stipa_spartea	msum.us	Solidago	Solanum	1.96	3.20115	1.60057	3.01	4.27	E.Hersch-Green
Symphyotrichum_ericoides_koffler	koffler.ca	Solidago	Solanum	1.96	2.05641	1.0282	4.38	2.46	E.Hersch-Green
Symphyotrichum_ericoides_konz	konz.us	Solidago	Raphanus	1.11	3.8732	1.9366	2.525	2.56	E.Hersch-Green
Symphyotrichum_lanceolatum_koffler	koffler.ca	Solidago	Zea	5.43	4.01337	2.00668	3.75	3.15	E.Hersch-Green
Symphyotrichum_novae-Angliae_koffler	koffler.ca	Solidago	Solanum	1.96	2.80648	1.40324	2.44	2.46	E.Hersch-Green
Symphyotrichum_oblongifolium_konz	konz.us	Solidago	Pisum	9.09	4.38629	2.19314	2.975	2.2	E.Hersch-Green
Symphyotrichum_pilosum_kbs	kbs.us	Solidago	Pisum	9.09	4.0181	2.00905	3.25	3.04	E.Hersch-Green
Taraxacum_campylodes	badlau.de	GPB	Petroselinum	4.5	2.72	1.36	3.72	2.36	J.Morton
Taraxacum_campylodes_US	cbgb.us	LB01	Pisum	9.09	2.51019	1.2551	6.18	3.64	E.Hersch-Green
Taraxacum_officianale	spin.us	Solidago	Zea	5.43	2.6719	1.33598	4.06	2.54	E.Hersch-Green
Tragopogon_dubius_spin	spin.us	Solidago	Solanum	1.96	4.90901	2.4545	2.31	3.34	E.Hersch-Green
Tragopogon_orientalis	badlau.de	GPB	Solanum	1.96	4.6	2.3	4.86	3.45	J.Morton
Trifolium_pratense_bayr	bayr.de	GPB	Solanum	1.96	0.93	0.47	4.69	3.27	J.Morton
Trifolium_pratense_spin	spin.us	Solidago	Zea	5.43	1.15019	0.575095	2.45	2.35	E.Hersch-Green
Trifolium_repens	bayr.de	GPB	Petroselinum	4.5	2.6	1.3	4.99	3.24	J.Morton
Tripleurospermum_inodorum	badlau.de	GPB	Petroselinum	4.5	10.24	5.12	4.23	3.06	J.Morton
Trisetum_flavescens_bayr	bayr.de	GPB	Petroselinum	4.5	6.72	3.36	3.39	3.81	J.Morton
Verbascum_thapsus	badlau.de	GPB	Solanum	1.96	0.83	0.415	4.46	3.09	J.Morton
Verbascum_thapsus_US	cbgb.us	Solidago	Solanum	1.96	0.421669	0.210835	4.82	3.82	E.Hersch-Green
Vernonia_baldwinii	konz.us	Solidago	Zea	5.43	2.12569	1.06285	2.49	2.315	E.Hersch-Green
Vernonia_gigantea	spin.us	Solidago	Solanum	1.96	2.59413	1.297	2.58	3.51	E.Hersch-Green
Vernonia_gigantea_temple	temple.us	Solidago	Solanum	1.96	1.71254	0.856268	2.48	2.07	E.Hersch-Green
Veronica_sp._kbs	kbs.us	Solidago	Pisum	9.09	3.78312	1.89156	3.35	2.595	E.Hersch-Green
Veronica_sp._spin	spin.us	Solidago	Solanum	1.96	1.7307	0.8654	2.92	2.4	E.Hersch-Green
Vicia_cracca	koffler.ca	NIB	Pisum	9.09	12.5887	6.29437	1.52	1.3	E.Hersch-Green
Vicia_grandiflora	spin.us	Solidago	Zea	5.43	0.94641	0.4732	3.97	3.67	E.Hersch-Green
Vicia_sativa_spin	spin.us	Solidago	Solanum	1.96	8.7792	4.3896	2.2	4.18	E.Hersch-Green
Vicia_tetrasperma	bayr.de	GPB	Petroselinum	4.5	6.16	3.08	2.59	3.05	J.Morton
Vicia_vilosa	temple.us	Solidago	Solanum/Glycine	1.96/2.5	1.29154	0.645768	3.08	2.64	E.Hersch-Green
Viola_tricolor	spin.us	Solidago	Solanum	1.96	5.6773	2.8387	2.49	3.44	E.Hersch-Green
Zizia_aurea	msum.us	Solidago	Pisum	9.09	6.01842	3.00921	3.6	3.72	E.Hersch-Green
